# Supplementary material for: Mechanistic exploration of Traditional Chinese Medicine regulation on tumor immune microenvironment in the treatment of triple-negative breast cancer: based on CiteSpace and bioinformatics analysis
Source: Front Immunol. 2025 Jan 10;15:1443648. doi: 10.3389/fimmu.2024.1443648 (PMC11757242; doi:10.3389/fimmu.2024.1443648)
Supplement: Supplementary file 1 [file Table1.xlsx]

## Sheet: Sheet1
Table S1. 52 active chemical ingredients and 352 drug targets
Herbal	Ingredients	symbol
-	Cyclic AMP	ADK
-	Cyclic AMP	AHCY
-	Cyclic AMP	AKR1B1
-	Cyclic AMP	AKT1
-	Cyclic AMP	AMD1
-	Cyclic AMP	AMY1A
-	Cyclic AMP	ANG
-	Cyclic AMP	APCS
-	Cyclic AMP	APRT
-	Cyclic AMP	ARF1
-	Cyclic AMP	ARHGAP1
-	Cyclic AMP	AZGP1
-	Cyclic AMP	B3GAT1
-	Cyclic AMP	BMP7
-	Cyclic AMP	BST1
-	Cyclic AMP	C8G
-	Cyclic AMP	CA2
-	Cyclic AMP	CBS
-	Cyclic AMP	CDA
-	Cyclic AMP	CDK2
-	Cyclic AMP	CES1
-	Cyclic AMP	CHEK1
-	Cyclic AMP	CPB1
-	Cyclic AMP	CRAT
-	Cyclic AMP	CSNK2A1
-	Cyclic AMP	CTSB
-	Cyclic AMP	CTSK
-	Cyclic AMP	DCK
-	Cyclic AMP	DDX6
-	Cyclic AMP	DHFR
-	Cyclic AMP	DPP4
-	Cyclic AMP	DTYMK
-	Cyclic AMP	EEA1
-	Cyclic AMP	EGFR
-	Cyclic AMP	EPHA2
-	Cyclic AMP	EPHB4
-	Cyclic AMP	FAP
-	Cyclic AMP	GALE
-	Cyclic AMP	GSK3B
-	Cyclic AMP	HINT1
-	Cyclic AMP	HK1
-	Cyclic AMP	HSP90AA1
-	Cyclic AMP	HSPA8
-	Cyclic AMP	IGF1R
-	Cyclic AMP	IMPDH1
-	Cyclic AMP	IMPDH2
-	Cyclic AMP	ISG20
-	Cyclic AMP	KIF11
-	Cyclic AMP	KIT
-	Cyclic AMP	LCK
-	Cyclic AMP	LDHB
-	Cyclic AMP	LGALS7
-	Cyclic AMP	ME2
-	Cyclic AMP	MMP8
-	Cyclic AMP	MTAP
-	Cyclic AMP	NCS1
-	Cyclic AMP	OTC
-	Cyclic AMP	PAH
-	Cyclic AMP	PAK6
-	Cyclic AMP	PAPSS1
-	Cyclic AMP	PCK1
-	Cyclic AMP	PDE4B
-	Cyclic AMP	PDE4D
-	Cyclic AMP	PDHB
-	Cyclic AMP	PDPK1
-	Cyclic AMP	PIM1
-	Cyclic AMP	PLAU
-	Cyclic AMP	PNP
-	Cyclic AMP	PNPO
-	Cyclic AMP	PTPN1
-	Cyclic AMP	PYGL
-	Cyclic AMP	RAB5A
-	Cyclic AMP	RAC2
-	Cyclic AMP	REG1A
-	Cyclic AMP	RHEB
-	Cyclic AMP	RHOA
-	Cyclic AMP	SHMT1
-	Cyclic AMP	SNRPA
-	Cyclic AMP	SORD
-	Cyclic AMP	SRC
-	Cyclic AMP	SSE1
-	Cyclic AMP	TGM3
-	Cyclic AMP	TNK2
-	Cyclic AMP	TPH1
Astragalus	isoflavanone	ALB
Astragalus	isoflavanone	CA2
Astragalus	isoflavanone	CDK2
Astragalus	isoflavanone	CES1
Astragalus	isoflavanone	CTNNA1
Astragalus	isoflavanone	DHODH
Astragalus	isoflavanone	DPP4
Astragalus	isoflavanone	EGFR
Astragalus	isoflavanone	ESR1
Astragalus	isoflavanone	F2
Astragalus	isoflavanone	FGFR1
Astragalus	isoflavanone	FNTA
Astragalus	isoflavanone	GC
Astragalus	isoflavanone	HDAC8
Astragalus	isoflavanone	HSD11B1
Astragalus	isoflavanone	KIF11
Astragalus	isoflavanone	MAPK1
Astragalus	isoflavanone	MAPK14
Astragalus	isoflavanone	MMP13
Astragalus	isoflavanone	MMP8
Astragalus	isoflavanone	NR3C2
Astragalus	isoflavanone	PDE4B
Astragalus	isoflavanone	PDE4D
Astragalus	isoflavanone	PDPK1
Astragalus	isoflavanone	PIM1
Astragalus	isoflavanone	PTPN11
Astragalus	isoflavanone	RORA
Astragalus	isoflavanone	SEC14L2
Astragalus	isoflavanone	SHBG
Astragalus	isoflavanone	SRC
Astragalus	isoflavanone	SULT2A1
Astragalus	isoflavanone	WAS
Astragalus	Astragalus polysaccharide	ADAM17
Astragalus	Astragalus polysaccharide	ADH5
Astragalus	Astragalus polysaccharide	AKR1B1
Astragalus	Astragalus polysaccharide	AKR1C1
Astragalus	Astragalus polysaccharide	AKR1C3
Astragalus	Astragalus polysaccharide	ALB
Astragalus	Astragalus polysaccharide	APOA2
Astragalus	Astragalus polysaccharide	AR
Astragalus	Astragalus polysaccharide	BACE1
Astragalus	Astragalus polysaccharide	CA2
Astragalus	Astragalus polysaccharide	CCNA2
Astragalus	Astragalus polysaccharide	CDK2
Astragalus	Astragalus polysaccharide	CFD
Astragalus	Astragalus polysaccharide	CHEK1
Astragalus	Astragalus polysaccharide	EPHX2
Astragalus	Astragalus polysaccharide	ESR1
Astragalus	Astragalus polysaccharide	ESRRG
Astragalus	Astragalus polysaccharide	F10
Astragalus	Astragalus polysaccharide	F2
Astragalus	Astragalus polysaccharide	FGFR2
Astragalus	Astragalus polysaccharide	FKBP1A
Astragalus	Astragalus polysaccharide	FNTA
Astragalus	Astragalus polysaccharide	GC
Astragalus	Astragalus polysaccharide	GSTA1
Astragalus	Astragalus polysaccharide	HNF4G
Astragalus	Astragalus polysaccharide	HSD11B1
Astragalus	Astragalus polysaccharide	HSD17B1
Astragalus	Astragalus polysaccharide	HSPA8
Astragalus	Astragalus polysaccharide	IGF1R
Astragalus	Astragalus polysaccharide	KDR
Astragalus	Astragalus polysaccharide	KIF11
Astragalus	Astragalus polysaccharide	LCK
Astragalus	Astragalus polysaccharide	LCN2
Astragalus	Astragalus polysaccharide	LTA4H
Astragalus	Astragalus polysaccharide	MAPK14
Astragalus	Astragalus polysaccharide	MAPK8
Astragalus	Astragalus polysaccharide	MIF
Astragalus	Astragalus polysaccharide	MMP3
Astragalus	Astragalus polysaccharide	NOS3
Astragalus	Astragalus polysaccharide	NR1H2
Astragalus	Astragalus polysaccharide	NR3C2
Astragalus	Astragalus polysaccharide	PAH
Astragalus	Astragalus polysaccharide	PARP1
Astragalus	Astragalus polysaccharide	PDE3B
Astragalus	Astragalus polysaccharide	PDE4B
Astragalus	Astragalus polysaccharide	PDE4D
Astragalus	Astragalus polysaccharide	PDPK1
Astragalus	Astragalus polysaccharide	PGR
Astragalus	Astragalus polysaccharide	PIK3CG
Astragalus	Astragalus polysaccharide	PIM1
Astragalus	Astragalus polysaccharide	PLA2G10
Astragalus	Astragalus polysaccharide	PNMT
Astragalus	Astragalus polysaccharide	PRKACA
Astragalus	Astragalus polysaccharide	PTPN1
Astragalus	Astragalus polysaccharide	PTPN11
Astragalus	Astragalus polysaccharide	SEC14L2
Astragalus	Astragalus polysaccharide	SHBG
Astragalus	Astragalus polysaccharide	SORD
Astragalus	Astragalus polysaccharide	SRC
Astragalus	Astragalus polysaccharide	STS
Astragalus	Astragalus polysaccharide	TTR
Astragalus	Astragalus polysaccharide	TYMS
Rhubarb	Mutatochrome	ABL1
Rhubarb	Mutatochrome	ADAM17
Rhubarb	Mutatochrome	ADAM17
Rhubarb	Mutatochrome	ADAMTS4
Rhubarb	Mutatochrome	ADH1C
Rhubarb	Mutatochrome	ADH5
Rhubarb	Mutatochrome	ADK
Rhubarb	Mutatochrome	AKR1B1
Rhubarb	Mutatochrome	AKR1C1
Rhubarb	Mutatochrome	AKR1C2
Rhubarb	Mutatochrome	AKR1C3
Rhubarb	Mutatochrome	ALB
Rhubarb	Mutatochrome	ALDH2
Rhubarb	Mutatochrome	ANXA5
Rhubarb	Mutatochrome	APOA2
Rhubarb	Mutatochrome	AR
Rhubarb	Mutatochrome	BACE1
Rhubarb	Mutatochrome	BCHE
Rhubarb	Mutatochrome	BLVRB
Rhubarb	Mutatochrome	BMP2
Rhubarb	Mutatochrome	CA2
Rhubarb	Mutatochrome	CASP3
Rhubarb	Mutatochrome	CASP7
Rhubarb	Mutatochrome	CBR1
Rhubarb	Mutatochrome	CCNA2
Rhubarb	Mutatochrome	CCNT1
Rhubarb	Mutatochrome	CDK2
Rhubarb	Mutatochrome	CDK5R1
Rhubarb	Mutatochrome	CDK6
Rhubarb	Mutatochrome	CES1
Rhubarb	Mutatochrome	CFD
Rhubarb	Mutatochrome	CHEK1
Rhubarb	Mutatochrome	CRABP2
Rhubarb	Mutatochrome	CTNNA1
Rhubarb	Mutatochrome	CTSK
Rhubarb	Mutatochrome	CYP2C8
Rhubarb	Mutatochrome	CYP2C9
Rhubarb	Mutatochrome	DHODH
Rhubarb	Mutatochrome	DPEP1
Rhubarb	Mutatochrome	DPP4
Rhubarb	Mutatochrome	DUSP6
Rhubarb	Mutatochrome	EGFR
Rhubarb	Mutatochrome	ELANE
Rhubarb	Mutatochrome	EPHB4
Rhubarb	Mutatochrome	EPHX2
Rhubarb	Mutatochrome	ERBB4
Rhubarb	Mutatochrome	ESR1
Rhubarb	Mutatochrome	ESR2
Rhubarb	Mutatochrome	ESRRA
Rhubarb	Mutatochrome	ESRRG
Rhubarb	Mutatochrome	F10
Rhubarb	Mutatochrome	F2
Rhubarb	Mutatochrome	F7
Rhubarb	Mutatochrome	FABP3
Rhubarb	Mutatochrome	FABP5
Rhubarb	Mutatochrome	FABP6
Rhubarb	Mutatochrome	FABP7
Rhubarb	Mutatochrome	FECH
Rhubarb	Mutatochrome	FGFR1
Rhubarb	Mutatochrome	FGFR2
Rhubarb	Mutatochrome	FKBP1A
Rhubarb	Mutatochrome	FNTA
Rhubarb	Mutatochrome	GC
Rhubarb	Mutatochrome	GM2A
Rhubarb	Mutatochrome	GSK3B
Rhubarb	Mutatochrome	GSR
Rhubarb	Mutatochrome	GSTA1
Rhubarb	Mutatochrome	GSTP1
Rhubarb	Mutatochrome	HCK
Rhubarb	Mutatochrome	HDAC8
Rhubarb	Mutatochrome	HMGCR
Rhubarb	Mutatochrome	HNF4G
Rhubarb	Mutatochrome	HNMT
Rhubarb	Mutatochrome	HPN
Rhubarb	Mutatochrome	HSD11B1
Rhubarb	Mutatochrome	HSD17B1
Rhubarb	Mutatochrome	HSP90AA1
Rhubarb	Mutatochrome	IGF1
Rhubarb	Mutatochrome	IGF1R
Rhubarb	Mutatochrome	IL2
Rhubarb	Mutatochrome	ITGAL
Rhubarb	Mutatochrome	ITK
Rhubarb	Mutatochrome	JAK2
Rhubarb	Mutatochrome	JAK3
Rhubarb	Mutatochrome	KDR
Rhubarb	Mutatochrome	KIF11
Rhubarb	Mutatochrome	LCK
Rhubarb	Mutatochrome	LCN2
Rhubarb	Mutatochrome	LTA4H
Rhubarb	Mutatochrome	MAOB
Rhubarb	Mutatochrome	MAP2K1
Rhubarb	Mutatochrome	MAPK1
Rhubarb	Mutatochrome	MAPK10
Rhubarb	Mutatochrome	MAPK14
Rhubarb	Mutatochrome	MAPK8
Rhubarb	Mutatochrome	MAPKAPK2
Rhubarb	Mutatochrome	MDM2
Rhubarb	Mutatochrome	MET
Rhubarb	Mutatochrome	MIF
Rhubarb	Mutatochrome	MMP12
Rhubarb	Mutatochrome	MMP13
Rhubarb	Mutatochrome	MMP2
Rhubarb	Mutatochrome	MMP3
Rhubarb	Mutatochrome	MMP8
Rhubarb	Mutatochrome	NOS3
Rhubarb	Mutatochrome	NQO1
Rhubarb	Mutatochrome	NQO2
Rhubarb	Mutatochrome	NR1H2
Rhubarb	Mutatochrome	NR1H3
Rhubarb	Mutatochrome	NR1H4
Rhubarb	Mutatochrome	NR1I2
Rhubarb	Mutatochrome	NR1I3
Rhubarb	Mutatochrome	NR3C1
Rhubarb	Mutatochrome	NR3C2
Rhubarb	Mutatochrome	PARP1
Rhubarb	Mutatochrome	PDE3B
Rhubarb	Mutatochrome	PDE4B
Rhubarb	Mutatochrome	PDE4D
Rhubarb	Mutatochrome	PDE5A
Rhubarb	Mutatochrome	PDK2
Rhubarb	Mutatochrome	PDPK1
Rhubarb	Mutatochrome	PGF
Rhubarb	Mutatochrome	PGR
Rhubarb	Mutatochrome	PIK3CG
Rhubarb	Mutatochrome	PIM1
Rhubarb	Mutatochrome	PLA2G10
Rhubarb	Mutatochrome	PLA2G2A
Rhubarb	Mutatochrome	PLK1
Rhubarb	Mutatochrome	PNMT
Rhubarb	Mutatochrome	PPARA
Rhubarb	Mutatochrome	PPARD
Rhubarb	Mutatochrome	PPARG
Rhubarb	Mutatochrome	PPIA
Rhubarb	Mutatochrome	PPP5C
Rhubarb	Mutatochrome	PRKACA
Rhubarb	Mutatochrome	PRKCQ
Rhubarb	Mutatochrome	PSAP
Rhubarb	Mutatochrome	PTPN1
Rhubarb	Mutatochrome	PTPN11
Rhubarb	Mutatochrome	RARB
Rhubarb	Mutatochrome	RARG
Rhubarb	Mutatochrome	RBP4
Rhubarb	Mutatochrome	REN
Rhubarb	Mutatochrome	RORA
Rhubarb	Mutatochrome	RXRA
Rhubarb	Mutatochrome	S100A9
Rhubarb	Mutatochrome	SEC14L2
Rhubarb	Mutatochrome	SERPINA1
Rhubarb	Mutatochrome	SHBG
Rhubarb	Mutatochrome	SOD2
Rhubarb	Mutatochrome	SORD
Rhubarb	Mutatochrome	SRC
Rhubarb	Mutatochrome	STS
Rhubarb	Mutatochrome	SULT1E1
Rhubarb	Mutatochrome	SULT2A1
Rhubarb	Mutatochrome	SULT2B1
Rhubarb	Mutatochrome	SYK
Rhubarb	Mutatochrome	TGFBR1
Rhubarb	Mutatochrome	THRA
Rhubarb	Mutatochrome	THRB
Rhubarb	Mutatochrome	TNNC1
Rhubarb	Mutatochrome	TRAPPC3
Rhubarb	Mutatochrome	TTPA
Rhubarb	Mutatochrome	TTR
Rhubarb	Mutatochrome	TYMS
Rhubarb	Mutatochrome	WAS
Rhubarb	Mutatochrome	YARS1
Rhubarb	palmidin A	ABO
Rhubarb	palmidin A	ADAM17
Rhubarb	palmidin A	ADH1B
Rhubarb	palmidin A	ADH1C
Rhubarb	palmidin A	ADH5
Rhubarb	palmidin A	ADK
Rhubarb	palmidin A	AHCY
Rhubarb	palmidin A	AKR1B1
Rhubarb	palmidin A	AKR1C1
Rhubarb	palmidin A	AKR1C2
Rhubarb	palmidin A	AKR1C3
Rhubarb	palmidin A	ALB
Rhubarb	palmidin A	ALDH2
Rhubarb	palmidin A	AMD1
Rhubarb	palmidin A	AMY1A
Rhubarb	palmidin A	AMY1A
Rhubarb	palmidin A	AMY2A
Rhubarb	palmidin A	ANG
Rhubarb	palmidin A	ANXA5
Rhubarb	palmidin A	APOA2
Rhubarb	palmidin A	AR
Rhubarb	palmidin A	ATOX1
Rhubarb	palmidin A	BACE1
Rhubarb	palmidin A	BCAT2
Rhubarb	palmidin A	BCHE
Rhubarb	palmidin A	BMP2
Rhubarb	palmidin A	BMP7
Rhubarb	palmidin A	BST1
Rhubarb	palmidin A	CA1
Rhubarb	palmidin A	CA2
Rhubarb	palmidin A	CASP3
Rhubarb	palmidin A	CASP7
Rhubarb	palmidin A	CBR1
Rhubarb	palmidin A	CCNA2
Rhubarb	palmidin A	CDA
Rhubarb	palmidin A	CDK2
Rhubarb	palmidin A	CDK6
Rhubarb	palmidin A	CES1
Rhubarb	palmidin A	CFB
Rhubarb	palmidin A	CFD
Rhubarb	palmidin A	CHEK1
Rhubarb	palmidin A	CLPP
Rhubarb	palmidin A	CSNK1G2
Rhubarb	palmidin A	CSNK2A1
Rhubarb	palmidin A	CTNNA1
Rhubarb	palmidin A	CTSB
Rhubarb	palmidin A	CTSK
Rhubarb	palmidin A	CTSS
Rhubarb	palmidin A	CYP19A1
Rhubarb	palmidin A	CYP2C9
Rhubarb	palmidin A	DCK
Rhubarb	palmidin A	DHFR
Rhubarb	palmidin A	DHODH
Rhubarb	palmidin A	DPP4
Rhubarb	palmidin A	DUSP6
Rhubarb	palmidin A	EGFR
Rhubarb	palmidin A	EPHB4
Rhubarb	palmidin A	EPHX2
Rhubarb	palmidin A	ERBB4
Rhubarb	palmidin A	ESR1
Rhubarb	palmidin A	Esr2
Rhubarb	palmidin A	ESRRG
Rhubarb	palmidin A	F10
Rhubarb	palmidin A	F2
Rhubarb	palmidin A	F7
Rhubarb	palmidin A	FABP3
Rhubarb	palmidin A	FABP4
Rhubarb	palmidin A	FABP5
Rhubarb	palmidin A	FABP6
Rhubarb	palmidin A	FABP7
Rhubarb	palmidin A	FAP
Rhubarb	palmidin A	FGFR1
Rhubarb	palmidin A	FGFR2
Rhubarb	palmidin A	FHIT
Rhubarb	palmidin A	FKBP1A
Rhubarb	palmidin A	FNTA
Rhubarb	palmidin A	GC
Rhubarb	palmidin A	GSK3B
Rhubarb	palmidin A	GSR
Rhubarb	palmidin A	GSTA1
Rhubarb	palmidin A	GSTP1
Rhubarb	palmidin A	HADH
Rhubarb	palmidin A	HCK
Rhubarb	palmidin A	HDAC8
Rhubarb	palmidin A	HK1
Rhubarb	palmidin A	HMGCR
Rhubarb	palmidin A	HPN
Rhubarb	palmidin A	HSD11B1
Rhubarb	palmidin A	HSD17B1
Rhubarb	palmidin A	HSD17B11
Rhubarb	palmidin A	HSP90AA1
Rhubarb	palmidin A	HSPA8
Rhubarb	palmidin A	ICAM2
Rhubarb	palmidin A	IGF1R
Rhubarb	palmidin A	IGLV2-8
Rhubarb	palmidin A	IMPDH2
Rhubarb	palmidin A	ISG20
Rhubarb	palmidin A	ITK
Rhubarb	palmidin A	JAK2
Rhubarb	palmidin A	JAK3
Rhubarb	palmidin A	KDR
Rhubarb	palmidin A	KIF11
Rhubarb	palmidin A	LCK
Rhubarb	palmidin A	MAOB
Rhubarb	palmidin A	MAP2K1
Rhubarb	palmidin A	MAPK1
Rhubarb	palmidin A	MAPK10
Rhubarb	palmidin A	MAPK14
Rhubarb	palmidin A	MAPK8
Rhubarb	palmidin A	MAPKAPK2
Rhubarb	palmidin A	MDM2
Rhubarb	palmidin A	MET
Rhubarb	palmidin A	MIF
Rhubarb	palmidin A	MMP12
Rhubarb	palmidin A	MMP13
Rhubarb	palmidin A	MMP3
Rhubarb	palmidin A	MMP8
Rhubarb	palmidin A	MTAP
Rhubarb	palmidin A	MTHFD1
Rhubarb	palmidin A	NOS3
Rhubarb	palmidin A	NQO1
Rhubarb	palmidin A	NQO2
Rhubarb	palmidin A	NR1H2
Rhubarb	palmidin A	NR1H4
Rhubarb	palmidin A	NR1I2
Rhubarb	palmidin A	NR1I3
Rhubarb	palmidin A	NR3C1
Rhubarb	palmidin A	NR3C2
Rhubarb	palmidin A	PAH
Rhubarb	palmidin A	PARP1
Rhubarb	palmidin A	PDE3B
Rhubarb	palmidin A	PDE4B
Rhubarb	palmidin A	PDE4D
Rhubarb	palmidin A	PDE5A
Rhubarb	palmidin A	PDPK1
Rhubarb	palmidin A	PGF
Rhubarb	palmidin A	PGR
Rhubarb	palmidin A	PIK3CG
Rhubarb	palmidin A	PIM1
Rhubarb	palmidin A	PLA2G10
Rhubarb	palmidin A	PLA2G2A
Rhubarb	palmidin A	PLAU
Rhubarb	palmidin A	PLK1
Rhubarb	palmidin A	PNMT
Rhubarb	palmidin A	PNP
Rhubarb	palmidin A	PPARD
Rhubarb	palmidin A	PPARG
Rhubarb	palmidin A	PPIA
Rhubarb	palmidin A	PPP5C
Rhubarb	palmidin A	PRKACA
Rhubarb	palmidin A	PTPN1
Rhubarb	palmidin A	PTPN11
Rhubarb	palmidin A	RAC2
Rhubarb	palmidin A	REN
Rhubarb	palmidin A	RHOA
Rhubarb	palmidin A	RORA
Rhubarb	palmidin A	RTN4R
Rhubarb	palmidin A	RXRA
Rhubarb	palmidin A	SEC14L2
Rhubarb	palmidin A	SELP
Rhubarb	palmidin A	SHBG
Rhubarb	palmidin A	SOD2
Rhubarb	palmidin A	SORD
Rhubarb	palmidin A	SRC
Rhubarb	palmidin A	STS
Rhubarb	palmidin A	SULT2A1
Rhubarb	palmidin A	SULT2B1
Rhubarb	palmidin A	SYK
Rhubarb	palmidin A	TGFBR1
Rhubarb	palmidin A	THRA
Rhubarb	palmidin A	THRB
Rhubarb	palmidin A	TNK2
Rhubarb	palmidin A	TNNC1
Rhubarb	palmidin A	TREM1
Rhubarb	palmidin A	TTPA
Rhubarb	palmidin A	TTR
Rhubarb	palmidin A	TYMS
Rhubarb	palmidin A	UCK2
Rhubarb	palmidin A	WAS
Rhubarb	palmidin A	XIAP
Rhubarb	palmidin A	YARS1
Rhubarb	palmidin A	ZAP70
turmeric	Curcumin	ADAM17
turmeric	Curcumin	ADH5
turmeric	Curcumin	ADK
turmeric	Curcumin	AHCY
turmeric	Curcumin	AKR1B1
turmeric	Curcumin	AKR1C3
turmeric	Curcumin	ALB
turmeric	Curcumin	ALDH2
turmeric	Curcumin	AMD1
turmeric	Curcumin	ANXA5
turmeric	Curcumin	AR
turmeric	Curcumin	ARF1
turmeric	Curcumin	ARHGAP1
turmeric	Curcumin	AZGP1
turmeric	Curcumin	BMP7
turmeric	Curcumin	BST1
turmeric	Curcumin	CA1
turmeric	Curcumin	CA2
turmeric	Curcumin	CASP3
turmeric	Curcumin	CBR1
turmeric	Curcumin	CCNA2
turmeric	Curcumin	CDA
turmeric	Curcumin	CDK2
turmeric	Curcumin	CDK5R1
turmeric	Curcumin	CDK6
turmeric	Curcumin	CES1
turmeric	Curcumin	CHEK1
turmeric	Curcumin	CHIT1
turmeric	Curcumin	CTSD
turmeric	Curcumin	CTSK
turmeric	Curcumin	DCK
turmeric	Curcumin	DHFR
turmeric	Curcumin	DPP4
turmeric	Curcumin	EGFR
turmeric	Curcumin	ESR1
turmeric	Curcumin	Esr2
turmeric	Curcumin	ESRRG
turmeric	Curcumin	F10
turmeric	Curcumin	F2
turmeric	Curcumin	F7
turmeric	Curcumin	FAP
turmeric	Curcumin	FGFR1
turmeric	Curcumin	FGFR2
turmeric	Curcumin	FHIT
turmeric	Curcumin	FNTA
turmeric	Curcumin	GLO1
turmeric	Curcumin	GSK3B
turmeric	Curcumin	GSR
turmeric	Curcumin	GSTP1
turmeric	Curcumin	HDAC8
turmeric	Curcumin	HMGCR
turmeric	Curcumin	HSD11B1
turmeric	Curcumin	HSD17B1
turmeric	Curcumin	HSP90AA1
turmeric	Curcumin	HSPA8
turmeric	Curcumin	IGF1
turmeric	Curcumin	IGF1R
turmeric	Curcumin	IMPDH2
turmeric	Curcumin	ISG20
turmeric	Curcumin	ITK
turmeric	Curcumin	KDR
turmeric	Curcumin	KIF11
turmeric	Curcumin	MAOB
turmeric	Curcumin	MAPK10
turmeric	Curcumin	MAPK14
turmeric	Curcumin	MAPK8
turmeric	Curcumin	MET
turmeric	Curcumin	MIF
turmeric	Curcumin	MMP12
turmeric	Curcumin	MMP13
turmeric	Curcumin	MMP8
turmeric	Curcumin	MTAP
turmeric	Curcumin	MTHFD1
turmeric	Curcumin	NMNAT1
turmeric	Curcumin	NMNAT3
turmeric	Curcumin	NQO2
turmeric	Curcumin	PAH
turmeric	Curcumin	PAPSS1
turmeric	Curcumin	PCK1
turmeric	Curcumin	PDE4B
turmeric	Curcumin	PDE4D
turmeric	Curcumin	PDE5A
turmeric	Curcumin	PDHB
turmeric	Curcumin	PDPK1
turmeric	Curcumin	PIK3CG
turmeric	Curcumin	PIM1
turmeric	Curcumin	PLAU
turmeric	Curcumin	PLK1
turmeric	Curcumin	PNP
turmeric	Curcumin	PPARD
turmeric	Curcumin	PPARG
turmeric	Curcumin	PRKACA
turmeric	Curcumin	PTPN1
turmeric	Curcumin	RAC2
turmeric	Curcumin	RARA
turmeric	Curcumin	REG1A
turmeric	Curcumin	REN
turmeric	Curcumin	RHOA
turmeric	Curcumin	RXRA
turmeric	Curcumin	SHBG
turmeric	Curcumin	SOD2
turmeric	Curcumin	SORD
turmeric	Curcumin	SRC
turmeric	Curcumin	SULT2A1
turmeric	Curcumin	SYK
turmeric	Curcumin	TGFBR1
turmeric	Curcumin	YARS1
‘-	Resveratrol	ADAM17
‘-	Resveratrol	ADH1C
‘-	Resveratrol	ADH5
‘-	Resveratrol	AKR1B1
‘-	Resveratrol	AKR1C1
‘-	Resveratrol	ALB
‘-	Resveratrol	ALDH2
‘-	Resveratrol	ANXA5
‘-	Resveratrol	APOA2
‘-	Resveratrol	AR
‘-	Resveratrol	BACE1
‘-	Resveratrol	CA2
‘-	Resveratrol	CASP7
‘-	Resveratrol	CBR1
‘-	Resveratrol	CCNA2
‘-	Resveratrol	CDA
‘-	Resveratrol	CDK2
‘-	Resveratrol	CDK6
‘-	Resveratrol	CFD
‘-	Resveratrol	CHEK1
‘-	Resveratrol	CLPP
‘-	Resveratrol	DHFR
‘-	Resveratrol	DHODH
‘-	Resveratrol	EGFR
‘-	Resveratrol	EPHX2
‘-	Resveratrol	ESR1
‘-	Resveratrol	Esr2
‘-	Resveratrol	F10
‘-	Resveratrol	F2
‘-	Resveratrol	GC
‘-	Resveratrol	GSK3B
‘-	Resveratrol	GSR
‘-	Resveratrol	HCK
‘-	Resveratrol	HSD11B1
‘-	Resveratrol	HSD17B1
‘-	Resveratrol	HSP90AA1
‘-	Resveratrol	KDR
‘-	Resveratrol	KIF11
‘-	Resveratrol	LTA4H
‘-	Resveratrol	MAPK10
‘-	Resveratrol	MAPK14
‘-	Resveratrol	MAPK8
‘-	Resveratrol	MMP12
‘-	Resveratrol	MMP13
‘-	Resveratrol	MTAP
‘-	Resveratrol	NOS3
‘-	Resveratrol	NQO1
‘-	Resveratrol	NQO2
‘-	Resveratrol	NR3C2
‘-	Resveratrol	PCK1
‘-	Resveratrol	PDE3B
‘-	Resveratrol	PDE4D
‘-	Resveratrol	PDE5A
‘-	Resveratrol	PGR
‘-	Resveratrol	PIM1
‘-	Resveratrol	PPARG
‘-	Resveratrol	PPIA
‘-	Resveratrol	PRKACA
‘-	Resveratrol	PTPN1
‘-	Resveratrol	PTPN11
‘-	Resveratrol	SEC14L2
‘-	Resveratrol	SERPINA1
‘-	Resveratrol	SHBG
‘-	Resveratrol	SOD2
‘-	Resveratrol	SORD
‘-	Resveratrol	SRC
‘-	Resveratrol	STS
‘-	Resveratrol	SULT2A1
‘-	Resveratrol	TTR
‘-	Resveratrol	TYMS
‘-	Resveratrol	YARS1
Rhubarb	Emodin	ADAM17
Rhubarb	Emodin	ADH1C
Rhubarb	Emodin	ADH5
Rhubarb	Emodin	AKR1B1
Rhubarb	Emodin	AKR1C1
Rhubarb	Emodin	AKR1C3
Rhubarb	Emodin	AKT1
Rhubarb	Emodin	ALB
Rhubarb	Emodin	ALDH2
Rhubarb	Emodin	AMD1
Rhubarb	Emodin	AMY2A
Rhubarb	Emodin	ANG
Rhubarb	Emodin	ANXA5
Rhubarb	Emodin	AR
Rhubarb	Emodin	AURKA
Rhubarb	Emodin	BACE1
Rhubarb	Emodin	BCAT2
Rhubarb	Emodin	BCHE
Rhubarb	Emodin	CA2
Rhubarb	Emodin	CASP3
Rhubarb	Emodin	CBR1
Rhubarb	Emodin	CCNA2
Rhubarb	Emodin	CDA
Rhubarb	Emodin	CDK2
Rhubarb	Emodin	CDK5R1
Rhubarb	Emodin	CDK6
Rhubarb	Emodin	CES1
Rhubarb	Emodin	CFB
Rhubarb	Emodin	CHEK1
Rhubarb	Emodin	CSNK2A1
Rhubarb	Emodin	CTSB
Rhubarb	Emodin	CTSK
Rhubarb	Emodin	DCK
Rhubarb	Emodin	DHFR
Rhubarb	Emodin	DUSP6
Rhubarb	Emodin	EGFR
Rhubarb	Emodin	EPHX2
Rhubarb	Emodin	ESR1
Rhubarb	Emodin	Esr2
Rhubarb	Emodin	F10
Rhubarb	Emodin	F2
Rhubarb	Emodin	FGFR1
Rhubarb	Emodin	FGFR2
Rhubarb	Emodin	GSK3B
Rhubarb	Emodin	GSTP1
Rhubarb	Emodin	HDAC8
Rhubarb	Emodin	HMGCR
Rhubarb	Emodin	HPN
Rhubarb	Emodin	HSD11B1
Rhubarb	Emodin	HSD17B1
Rhubarb	Emodin	HSP90AA1
Rhubarb	Emodin	HSPA8
Rhubarb	Emodin	ISG20
Rhubarb	Emodin	ITK
Rhubarb	Emodin	KIF11
Rhubarb	Emodin	LTA4H
Rhubarb	Emodin	MAOB
Rhubarb	Emodin	MAPK10
Rhubarb	Emodin	MAPK14
Rhubarb	Emodin	MAPK8
Rhubarb	Emodin	MET
Rhubarb	Emodin	MIF
Rhubarb	Emodin	MMP3
Rhubarb	Emodin	MMP8
Rhubarb	Emodin	MTAP
Rhubarb	Emodin	NOS3
Rhubarb	Emodin	NQO1
Rhubarb	Emodin	NR1H4
Rhubarb	Emodin	PAH
Rhubarb	Emodin	PDE4B
Rhubarb	Emodin	PDE4D
Rhubarb	Emodin	PDPK1
Rhubarb	Emodin	PGR
Rhubarb	Emodin	PIM1
Rhubarb	Emodin	PLAU
Rhubarb	Emodin	PLK1
Rhubarb	Emodin	PNMT
Rhubarb	Emodin	PNP
Rhubarb	Emodin	PPARD
Rhubarb	Emodin	PPARG
Rhubarb	Emodin	PTPN1
Rhubarb	Emodin	PTPN11
Rhubarb	Emodin	RORA
Rhubarb	Emodin	SEC14L2
Rhubarb	Emodin	SELP
Rhubarb	Emodin	SHBG
Rhubarb	Emodin	SOD2
Rhubarb	Emodin	SULT2A1
Rhubarb	Emodin	SYK
Rhubarb	Emodin	TGFBR1
Rhubarb	Emodin	TNK2
Rhubarb	Emodin	TTR
Rhubarb	Emodin	TYMS
Rhubarb	Eupatin	ABO
Rhubarb	Eupatin	ABO
Rhubarb	Eupatin	ADAM17
Rhubarb	Eupatin	ADH1C
Rhubarb	Eupatin	ADH5
Rhubarb	Eupatin	ADK
Rhubarb	Eupatin	AHCY
Rhubarb	Eupatin	AKR1B1
Rhubarb	Eupatin	AKR1C1
Rhubarb	Eupatin	AKR1C2
Rhubarb	Eupatin	AKR1C3
Rhubarb	Eupatin	AKT1
Rhubarb	Eupatin	ALB
Rhubarb	Eupatin	ALDH2
Rhubarb	Eupatin	AMD1
Rhubarb	Eupatin	AMY1A
Rhubarb	Eupatin	AMY1A
Rhubarb	Eupatin	AMY2A
Rhubarb	Eupatin	ANG
Rhubarb	Eupatin	APCS
Rhubarb	Eupatin	AR
Rhubarb	Eupatin	ARF1
Rhubarb	Eupatin	ATOX1
Rhubarb	Eupatin	AZGP1
Rhubarb	Eupatin	BACE1
Rhubarb	Eupatin	BCAT2
Rhubarb	Eupatin	BCHE
Rhubarb	Eupatin	BIRC7
Rhubarb	Eupatin	BMP7
Rhubarb	Eupatin	BST1
Rhubarb	Eupatin	CA1
Rhubarb	Eupatin	CA2
Rhubarb	Eupatin	CASP3
Rhubarb	Eupatin	CASP7
Rhubarb	Eupatin	CBR1
Rhubarb	Eupatin	CBS
Rhubarb	Eupatin	CCNA2
Rhubarb	Eupatin	CCNT1
Rhubarb	Eupatin	CDA
Rhubarb	Eupatin	CDK2
Rhubarb	Eupatin	CDK5R1
Rhubarb	Eupatin	CDK6
Rhubarb	Eupatin	CES1
Rhubarb	Eupatin	CFB
Rhubarb	Eupatin	CFD
Rhubarb	Eupatin	CHEK1
Rhubarb	Eupatin	CSNK1G2
Rhubarb	Eupatin	CTNNA1
Rhubarb	Eupatin	CTSB
Rhubarb	Eupatin	CTSD
Rhubarb	Eupatin	CTSK
Rhubarb	Eupatin	CTSV
Rhubarb	Eupatin	CYP19A1
Rhubarb	Eupatin	CYP2C9
Rhubarb	Eupatin	DAPK1
Rhubarb	Eupatin	DCK
Rhubarb	Eupatin	DDX6
Rhubarb	Eupatin	DHFR
Rhubarb	Eupatin	DHODH
Rhubarb	Eupatin	DPP4
Rhubarb	Eupatin	EGFR
Rhubarb	Eupatin	ELANE
Rhubarb	Eupatin	EPHB4
Rhubarb	Eupatin	EPHX2
Rhubarb	Eupatin	ERBB4
Rhubarb	Eupatin	ESR1
Rhubarb	Eupatin	ESR2
Rhubarb	Eupatin	ESRRG
Rhubarb	Eupatin	F10
Rhubarb	Eupatin	F2
Rhubarb	Eupatin	F7
Rhubarb	Eupatin	FABP6
Rhubarb	Eupatin	FAP
Rhubarb	Eupatin	FGFR1
Rhubarb	Eupatin	FHIT
Rhubarb	Eupatin	FKBP1A
Rhubarb	Eupatin	FNTA
Rhubarb	Eupatin	GSK3B
Rhubarb	Eupatin	GSR
Rhubarb	Eupatin	GSTP1
Rhubarb	Eupatin	HDAC8
Rhubarb	Eupatin	HMGCR
Rhubarb	Eupatin	HSD11B1
Rhubarb	Eupatin	HSD17B1
Rhubarb	Eupatin	HSP90AA1
Rhubarb	Eupatin	HSPA8
Rhubarb	Eupatin	IGF1
Rhubarb	Eupatin	IGLV2-8
Rhubarb	Eupatin	IMPDH2
Rhubarb	Eupatin	ISG20
Rhubarb	Eupatin	ITK
Rhubarb	Eupatin	JAK3
Rhubarb	Eupatin	KDR
Rhubarb	Eupatin	KIF11
Rhubarb	Eupatin	LCK
Rhubarb	Eupatin	LDHB
Rhubarb	Eupatin	LTA4H
Rhubarb	Eupatin	MAOB
Rhubarb	Eupatin	MAPK10
Rhubarb	Eupatin	MAPK14
Rhubarb	Eupatin	MAPK8
Rhubarb	Eupatin	MAPKAPK2
Rhubarb	Eupatin	ME2
Rhubarb	Eupatin	MET
Rhubarb	Eupatin	MIF
Rhubarb	Eupatin	MMP12
Rhubarb	Eupatin	MMP13
Rhubarb	Eupatin	MMP3
Rhubarb	Eupatin	MMP8
Rhubarb	Eupatin	MTAP
Rhubarb	Eupatin	MTHFD1
Rhubarb	Eupatin	NMNAT1
Rhubarb	Eupatin	NOS3
Rhubarb	Eupatin	NQO1
Rhubarb	Eupatin	NQO2
Rhubarb	Eupatin	NR1H2
Rhubarb	Eupatin	NR1I2
Rhubarb	Eupatin	NR3C2
Rhubarb	Eupatin	PAH
Rhubarb	Eupatin	PCK1
Rhubarb	Eupatin	PDE4B
Rhubarb	Eupatin	PDE4D
Rhubarb	Eupatin	PDE5A
Rhubarb	Eupatin	PDK2
Rhubarb	Eupatin	PDPK1
Rhubarb	Eupatin	PGF
Rhubarb	Eupatin	PGR
Rhubarb	Eupatin	PIM1
Rhubarb	Eupatin	PLA2G10
Rhubarb	Eupatin	PLAU
Rhubarb	Eupatin	PLK1
Rhubarb	Eupatin	PNP
Rhubarb	Eupatin	PPARD
Rhubarb	Eupatin	PPIA
Rhubarb	Eupatin	PPP5C
Rhubarb	Eupatin	PRKACA
Rhubarb	Eupatin	PTPN1
Rhubarb	Eupatin	QPCT
Rhubarb	Eupatin	RAC2
Rhubarb	Eupatin	REG1A
Rhubarb	Eupatin	REN
Rhubarb	Eupatin	RHEB
Rhubarb	Eupatin	RHOA
Rhubarb	Eupatin	RXRA
Rhubarb	Eupatin	SELP
Rhubarb	Eupatin	SHBG
Rhubarb	Eupatin	SOD2
Rhubarb	Eupatin	SORD
Rhubarb	Eupatin	SPARC
Rhubarb	Eupatin	SRC
Rhubarb	Eupatin	SULT2A1
Rhubarb	Eupatin	SYK
Rhubarb	Eupatin	THRB
Rhubarb	Eupatin	TK1
Rhubarb	Eupatin	TNK2
Rhubarb	Eupatin	TTR
Rhubarb	Eupatin	TYMP
Rhubarb	Eupatin	TYMS
Rhubarb	Eupatin	XIAP
Rhubarb	Eupatin	ZAP70
Rhubarb	Physcion diglucoside	ABO
Rhubarb	Physcion diglucoside	ACADM
Rhubarb	Physcion diglucoside	ACP3
Rhubarb	Physcion diglucoside	ADAM17
Rhubarb	Physcion diglucoside	ADAM17
Rhubarb	Physcion diglucoside	ADH1B
Rhubarb	Physcion diglucoside	ADH1C
Rhubarb	Physcion diglucoside	ADH5
Rhubarb	Physcion diglucoside	ADK
Rhubarb	Physcion diglucoside	AHCY
Rhubarb	Physcion diglucoside	AKR1B1
Rhubarb	Physcion diglucoside	AKR1C1
Rhubarb	Physcion diglucoside	AKR1C2
Rhubarb	Physcion diglucoside	AKR1C3
Rhubarb	Physcion diglucoside	AKT1
Rhubarb	Physcion diglucoside	ALB
Rhubarb	Physcion diglucoside	ALDH2
Rhubarb	Physcion diglucoside	ALDOA
Rhubarb	Physcion diglucoside	AMD1
Rhubarb	Physcion diglucoside	AMY1A
Rhubarb	Physcion diglucoside	AMY1A
Rhubarb	Physcion diglucoside	AMY2A
Rhubarb	Physcion diglucoside	ANG
Rhubarb	Physcion diglucoside	ANXA5
Rhubarb	Physcion diglucoside	APCS
Rhubarb	Physcion diglucoside	APRT
Rhubarb	Physcion diglucoside	AR
Rhubarb	Physcion diglucoside	ARF1
Rhubarb	Physcion diglucoside	ARHGAP1
Rhubarb	Physcion diglucoside	Arl5b
Rhubarb	Physcion diglucoside	ATOX1
Rhubarb	Physcion diglucoside	AZGP1
Rhubarb	Physcion diglucoside	B3GAT1
Rhubarb	Physcion diglucoside	BACE1
Rhubarb	Physcion diglucoside	BAG1
Rhubarb	Physcion diglucoside	BCAT2
Rhubarb	Physcion diglucoside	BCHE
Rhubarb	Physcion diglucoside	BIRC7
Rhubarb	Physcion diglucoside	BMP2
Rhubarb	Physcion diglucoside	BMP7
Rhubarb	Physcion diglucoside	BPI
Rhubarb	Physcion diglucoside	BST1
Rhubarb	Physcion diglucoside	C1R
Rhubarb	Physcion diglucoside	CA1
Rhubarb	Physcion diglucoside	CA12
Rhubarb	Physcion diglucoside	CA2
Rhubarb	Physcion diglucoside	CASP3
Rhubarb	Physcion diglucoside	CASP7
Rhubarb	Physcion diglucoside	CBR1
Rhubarb	Physcion diglucoside	CCL5
Rhubarb	Physcion diglucoside	CCNA2
Rhubarb	Physcion diglucoside	CCNT1
Rhubarb	Physcion diglucoside	CDA
Rhubarb	Physcion diglucoside	CDK2
Rhubarb	Physcion diglucoside	CDK5R1
Rhubarb	Physcion diglucoside	CDK6
Rhubarb	Physcion diglucoside	CES1
Rhubarb	Physcion diglucoside	CFB
Rhubarb	Physcion diglucoside	CFD
Rhubarb	Physcion diglucoside	CHEK1
Rhubarb	Physcion diglucoside	CHIT1
Rhubarb	Physcion diglucoside	CLK1
Rhubarb	Physcion diglucoside	CLPP
Rhubarb	Physcion diglucoside	CMA1
Rhubarb	Physcion diglucoside	CRAT
Rhubarb	Physcion diglucoside	CSNK1G2
Rhubarb	Physcion diglucoside	CSNK2A1
Rhubarb	Physcion diglucoside	CTNNA1
Rhubarb	Physcion diglucoside	CTSB
Rhubarb	Physcion diglucoside	CTSD
Rhubarb	Physcion diglucoside	CTSG
Rhubarb	Physcion diglucoside	CTSK
Rhubarb	Physcion diglucoside	CTSS
Rhubarb	Physcion diglucoside	CTSV
Rhubarb	Physcion diglucoside	CYP2C9
Rhubarb	Physcion diglucoside	DAPK1
Rhubarb	Physcion diglucoside	DCK
Rhubarb	Physcion diglucoside	DDX6
Rhubarb	Physcion diglucoside	DHFR
Rhubarb	Physcion diglucoside	DHODH
Rhubarb	Physcion diglucoside	DPP4
Rhubarb	Physcion diglucoside	DUSP6
Rhubarb	Physcion diglucoside	EGFR
Rhubarb	Physcion diglucoside	ELANE
Rhubarb	Physcion diglucoside	EPHA2
Rhubarb	Physcion diglucoside	EPHB4
Rhubarb	Physcion diglucoside	EPHX2
Rhubarb	Physcion diglucoside	ESR1
Rhubarb	Physcion diglucoside	ESR2
Rhubarb	Physcion diglucoside	ESRRG
Rhubarb	Physcion diglucoside	F10
Rhubarb	Physcion diglucoside	F2
Rhubarb	Physcion diglucoside	F7
Rhubarb	Physcion diglucoside	FABP4
Rhubarb	Physcion diglucoside	FABP5
Rhubarb	Physcion diglucoside	FAP
Rhubarb	Physcion diglucoside	FCAR
Rhubarb	Physcion diglucoside	FGFR1
Rhubarb	Physcion diglucoside	FGFR2
Rhubarb	Physcion diglucoside	FHIT
Rhubarb	Physcion diglucoside	FKBP1A
Rhubarb	Physcion diglucoside	FNTA
Rhubarb	Physcion diglucoside	GALE
Rhubarb	Physcion diglucoside	GALK1
Rhubarb	Physcion diglucoside	GC
Rhubarb	Physcion diglucoside	GLO1
Rhubarb	Physcion diglucoside	GNPDA1
Rhubarb	Physcion diglucoside	GPI
Rhubarb	Physcion diglucoside	GSK3B
Rhubarb	Physcion diglucoside	GSR
Rhubarb	Physcion diglucoside	GSTP1
Rhubarb	Physcion diglucoside	GSTT2B
Rhubarb	Physcion diglucoside	HAGH
Rhubarb	Physcion diglucoside	HCK
Rhubarb	Physcion diglucoside	HDAC8
Rhubarb	Physcion diglucoside	HEXB
Rhubarb	Physcion diglucoside	HEXB
Rhubarb	Physcion diglucoside	HINT1
Rhubarb	Physcion diglucoside	HK1
Rhubarb	Physcion diglucoside	HMGCR
Rhubarb	Physcion diglucoside	HNF4G
Rhubarb	Physcion diglucoside	HPN
Rhubarb	Physcion diglucoside	HPRT1
Rhubarb	Physcion diglucoside	HRAS
Rhubarb	Physcion diglucoside	HSD11B1
Rhubarb	Physcion diglucoside	HSD17B1
Rhubarb	Physcion diglucoside	HSD17B11
Rhubarb	Physcion diglucoside	HSP90AA1
Rhubarb	Physcion diglucoside	HSPA1A
Rhubarb	Physcion diglucoside	HSPA8
Rhubarb	Physcion diglucoside	ICAM2
Rhubarb	Physcion diglucoside	IGF1
Rhubarb	Physcion diglucoside	IGF1R
Rhubarb	Physcion diglucoside	IGLV2-8
Rhubarb	Physcion diglucoside	IL2
Rhubarb	Physcion diglucoside	IMPA1
Rhubarb	Physcion diglucoside	IMPDH1
Rhubarb	Physcion diglucoside	IMPDH2
Rhubarb	Physcion diglucoside	ISG20
Rhubarb	Physcion diglucoside	ITK
Rhubarb	Physcion diglucoside	JAK2
Rhubarb	Physcion diglucoside	KDR
Rhubarb	Physcion diglucoside	KIF11
Rhubarb	Physcion diglucoside	KIT
Rhubarb	Physcion diglucoside	LCK
Rhubarb	Physcion diglucoside	LDHB
Rhubarb	Physcion diglucoside	LGALS2
Rhubarb	Physcion diglucoside	LGALS3
Rhubarb	Physcion diglucoside	LGALS7
Rhubarb	Physcion diglucoside	LYZ
Rhubarb	Physcion diglucoside	MAN1B1
Rhubarb	Physcion diglucoside	MAOB
Rhubarb	Physcion diglucoside	MAPK1
Rhubarb	Physcion diglucoside	MAPK10
Rhubarb	Physcion diglucoside	MAPK14
Rhubarb	Physcion diglucoside	MAPK8
Rhubarb	Physcion diglucoside	MAPKAPK2
Rhubarb	Physcion diglucoside	MDM2
Rhubarb	Physcion diglucoside	ME2
Rhubarb	Physcion diglucoside	MET
Rhubarb	Physcion diglucoside	MIF
Rhubarb	Physcion diglucoside	MMP12
Rhubarb	Physcion diglucoside	MMP13
Rhubarb	Physcion diglucoside	MMP3
Rhubarb	Physcion diglucoside	MMP7
Rhubarb	Physcion diglucoside	MMP8
Rhubarb	Physcion diglucoside	MMP9
Rhubarb	Physcion diglucoside	MTAP
Rhubarb	Physcion diglucoside	MTHFD1
Rhubarb	Physcion diglucoside	NCS1
Rhubarb	Physcion diglucoside	NMNAT1
Rhubarb	Physcion diglucoside	NMNAT3
Rhubarb	Physcion diglucoside	NOS2
Rhubarb	Physcion diglucoside	NOS3
Rhubarb	Physcion diglucoside	NPR3
Rhubarb	Physcion diglucoside	NQO1
Rhubarb	Physcion diglucoside	NQO2
Rhubarb	Physcion diglucoside	NR1H2
Rhubarb	Physcion diglucoside	NR1H4
Rhubarb	Physcion diglucoside	NR3C2
Rhubarb	Physcion diglucoside	NUDT9
Rhubarb	Physcion diglucoside	OTC
Rhubarb	Physcion diglucoside	PAH
Rhubarb	Physcion diglucoside	PAPSS1
Rhubarb	Physcion diglucoside	PARP1
Rhubarb	Physcion diglucoside	PCK1
Rhubarb	Physcion diglucoside	PDE3B
Rhubarb	Physcion diglucoside	PDE4B
Rhubarb	Physcion diglucoside	PDE4D
Rhubarb	Physcion diglucoside	PDE5A
Rhubarb	Physcion diglucoside	PDHB
Rhubarb	Physcion diglucoside	PDPK1
Rhubarb	Physcion diglucoside	PGF
Rhubarb	Physcion diglucoside	PGR
Rhubarb	Physcion diglucoside	PIK3CG
Rhubarb	Physcion diglucoside	PIM1
Rhubarb	Physcion diglucoside	PLA2G10
Rhubarb	Physcion diglucoside	PLA2G2A
Rhubarb	Physcion diglucoside	PLAU
Rhubarb	Physcion diglucoside	PLK1
Rhubarb	Physcion diglucoside	PNP
Rhubarb	Physcion diglucoside	PNPO
Rhubarb	Physcion diglucoside	PPARA
Rhubarb	Physcion diglucoside	PPARD
Rhubarb	Physcion diglucoside	PPARG
Rhubarb	Physcion diglucoside	PPIA
Rhubarb	Physcion diglucoside	PPP5C
Rhubarb	Physcion diglucoside	PRKACA
Rhubarb	Physcion diglucoside	PTPN1
Rhubarb	Physcion diglucoside	PTPN11
Rhubarb	Physcion diglucoside	PYGL
Rhubarb	Physcion diglucoside	QPCT
Rhubarb	Physcion diglucoside	RAB11A
Rhubarb	Physcion diglucoside	RAB5A
Rhubarb	Physcion diglucoside	RAC2
Rhubarb	Physcion diglucoside	REG1A
Rhubarb	Physcion diglucoside	REN
Rhubarb	Physcion diglucoside	RHEB
Rhubarb	Physcion diglucoside	RHOA
Rhubarb	Physcion diglucoside	RNASE3
Rhubarb	Physcion diglucoside	RNASE4
Rhubarb	Physcion diglucoside	RORA
Rhubarb	Physcion diglucoside	RTN4R
Rhubarb	Physcion diglucoside	RXRA
Rhubarb	Physcion diglucoside	SEC14L2
Rhubarb	Physcion diglucoside	SELP
Rhubarb	Physcion diglucoside	SERPINA1
Rhubarb	Physcion diglucoside	SHBG
Rhubarb	Physcion diglucoside	SOD2
Rhubarb	Physcion diglucoside	SORD
Rhubarb	Physcion diglucoside	SRC
Rhubarb	Physcion diglucoside	SRM
Rhubarb	Physcion diglucoside	SSE1
Rhubarb	Physcion diglucoside	ST14
Rhubarb	Physcion diglucoside	SULT2A1
Rhubarb	Physcion diglucoside	SYK
Rhubarb	Physcion diglucoside	TGFBR1
Rhubarb	Physcion diglucoside	TGFBR2
Rhubarb	Physcion diglucoside	TGM2
Rhubarb	Physcion diglucoside	TGM3
Rhubarb	Physcion diglucoside	THRA
Rhubarb	Physcion diglucoside	THRB
Rhubarb	Physcion diglucoside	TNK2
Rhubarb	Physcion diglucoside	TNNC1
Rhubarb	Physcion diglucoside	TPI1
Rhubarb	Physcion diglucoside	TREM1
Rhubarb	Physcion diglucoside	TTPA
Rhubarb	Physcion diglucoside	TTR
Rhubarb	Physcion diglucoside	TYMP
Rhubarb	Physcion diglucoside	TYMS
Rhubarb	Physcion diglucoside	UMPS
Rhubarb	Physcion diglucoside	WAS
Rhubarb	Physcion diglucoside	YARS1
Rhubarb	Procyanidin B-5,3'-O-gallate	ABO
Rhubarb	Procyanidin B-5,3'-O-gallate	ABO
Rhubarb	Procyanidin B-5,3'-O-gallate	ACP3
Rhubarb	Procyanidin B-5,3'-O-gallate	ADAM17
Rhubarb	Procyanidin B-5,3'-O-gallate	ADAM17
Rhubarb	Procyanidin B-5,3'-O-gallate	ADH1B
Rhubarb	Procyanidin B-5,3'-O-gallate	ADH1C
Rhubarb	Procyanidin B-5,3'-O-gallate	ADH5
Rhubarb	Procyanidin B-5,3'-O-gallate	ADK
Rhubarb	Procyanidin B-5,3'-O-gallate	AHCY
Rhubarb	Procyanidin B-5,3'-O-gallate	AKR1B1
Rhubarb	Procyanidin B-5,3'-O-gallate	AKR1C1
Rhubarb	Procyanidin B-5,3'-O-gallate	AKR1C3
Rhubarb	Procyanidin B-5,3'-O-gallate	AKT1
Rhubarb	Procyanidin B-5,3'-O-gallate	ALB
Rhubarb	Procyanidin B-5,3'-O-gallate	ALDH2
Rhubarb	Procyanidin B-5,3'-O-gallate	AMD1
Rhubarb	Procyanidin B-5,3'-O-gallate	AMY1A
Rhubarb	Procyanidin B-5,3'-O-gallate	AMY1A
Rhubarb	Procyanidin B-5,3'-O-gallate	AMY2A
Rhubarb	Procyanidin B-5,3'-O-gallate	ANG
Rhubarb	Procyanidin B-5,3'-O-gallate	ANXA5
Rhubarb	Procyanidin B-5,3'-O-gallate	APOA2
Rhubarb	Procyanidin B-5,3'-O-gallate	AR
Rhubarb	Procyanidin B-5,3'-O-gallate	ARG2
Rhubarb	Procyanidin B-5,3'-O-gallate	ARHGAP1
Rhubarb	Procyanidin B-5,3'-O-gallate	ATOX1
Rhubarb	Procyanidin B-5,3'-O-gallate	AZGP1
Rhubarb	Procyanidin B-5,3'-O-gallate	B3GAT1
Rhubarb	Procyanidin B-5,3'-O-gallate	BACE1
Rhubarb	Procyanidin B-5,3'-O-gallate	BAG1
Rhubarb	Procyanidin B-5,3'-O-gallate	BCAT2
Rhubarb	Procyanidin B-5,3'-O-gallate	BCHE
Rhubarb	Procyanidin B-5,3'-O-gallate	BIRC7
Rhubarb	Procyanidin B-5,3'-O-gallate	BMP2
Rhubarb	Procyanidin B-5,3'-O-gallate	BMP7
Rhubarb	Procyanidin B-5,3'-O-gallate	BST1
Rhubarb	Procyanidin B-5,3'-O-gallate	C1R
Rhubarb	Procyanidin B-5,3'-O-gallate	CA1
Rhubarb	Procyanidin B-5,3'-O-gallate	CA12
Rhubarb	Procyanidin B-5,3'-O-gallate	CA2
Rhubarb	Procyanidin B-5,3'-O-gallate	CANT1
Rhubarb	Procyanidin B-5,3'-O-gallate	CASP3
Rhubarb	Procyanidin B-5,3'-O-gallate	CASP7
Rhubarb	Procyanidin B-5,3'-O-gallate	CBR1
Rhubarb	Procyanidin B-5,3'-O-gallate	CCL5
Rhubarb	Procyanidin B-5,3'-O-gallate	CCNA2
Rhubarb	Procyanidin B-5,3'-O-gallate	CDA
Rhubarb	Procyanidin B-5,3'-O-gallate	CDK2
Rhubarb	Procyanidin B-5,3'-O-gallate	CDK6
Rhubarb	Procyanidin B-5,3'-O-gallate	CES1
Rhubarb	Procyanidin B-5,3'-O-gallate	CFB
Rhubarb	Procyanidin B-5,3'-O-gallate	CFD
Rhubarb	Procyanidin B-5,3'-O-gallate	CHEK1
Rhubarb	Procyanidin B-5,3'-O-gallate	CHIT1
Rhubarb	Procyanidin B-5,3'-O-gallate	CLK1
Rhubarb	Procyanidin B-5,3'-O-gallate	CLPP
Rhubarb	Procyanidin B-5,3'-O-gallate	CMA1
Rhubarb	Procyanidin B-5,3'-O-gallate	CSNK1G2
Rhubarb	Procyanidin B-5,3'-O-gallate	CSNK2A1
Rhubarb	Procyanidin B-5,3'-O-gallate	CTNNA1
Rhubarb	Procyanidin B-5,3'-O-gallate	CTSB
Rhubarb	Procyanidin B-5,3'-O-gallate	CTSD
Rhubarb	Procyanidin B-5,3'-O-gallate	CTSG
Rhubarb	Procyanidin B-5,3'-O-gallate	CTSK
Rhubarb	Procyanidin B-5,3'-O-gallate	CTSS
Rhubarb	Procyanidin B-5,3'-O-gallate	CTSV
Rhubarb	Procyanidin B-5,3'-O-gallate	CYP19A1
Rhubarb	Procyanidin B-5,3'-O-gallate	CYP2C9
Rhubarb	Procyanidin B-5,3'-O-gallate	DAPK1
Rhubarb	Procyanidin B-5,3'-O-gallate	DCK
Rhubarb	Procyanidin B-5,3'-O-gallate	DDX6
Rhubarb	Procyanidin B-5,3'-O-gallate	DHFR
Rhubarb	Procyanidin B-5,3'-O-gallate	DHODH
Rhubarb	Procyanidin B-5,3'-O-gallate	DPP4
Rhubarb	Procyanidin B-5,3'-O-gallate	DTYMK
Rhubarb	Procyanidin B-5,3'-O-gallate	DUSP6
Rhubarb	Procyanidin B-5,3'-O-gallate	EGFR
Rhubarb	Procyanidin B-5,3'-O-gallate	ELANE
Rhubarb	Procyanidin B-5,3'-O-gallate	EPHA2
Rhubarb	Procyanidin B-5,3'-O-gallate	EPHB4
Rhubarb	Procyanidin B-5,3'-O-gallate	EPHX2
Rhubarb	Procyanidin B-5,3'-O-gallate	ESR1
Rhubarb	Procyanidin B-5,3'-O-gallate	ESR2
Rhubarb	Procyanidin B-5,3'-O-gallate	ESRRA
Rhubarb	Procyanidin B-5,3'-O-gallate	ESRRG
Rhubarb	Procyanidin B-5,3'-O-gallate	F10
Rhubarb	Procyanidin B-5,3'-O-gallate	F2
Rhubarb	Procyanidin B-5,3'-O-gallate	F7
Rhubarb	Procyanidin B-5,3'-O-gallate	FABP3
Rhubarb	Procyanidin B-5,3'-O-gallate	FABP4
Rhubarb	Procyanidin B-5,3'-O-gallate	FABP5
Rhubarb	Procyanidin B-5,3'-O-gallate	FABP6
Rhubarb	Procyanidin B-5,3'-O-gallate	FABP7
Rhubarb	Procyanidin B-5,3'-O-gallate	FAP
Rhubarb	Procyanidin B-5,3'-O-gallate	FCAR
Rhubarb	Procyanidin B-5,3'-O-gallate	FGFR1
Rhubarb	Procyanidin B-5,3'-O-gallate	FGFR2
Rhubarb	Procyanidin B-5,3'-O-gallate	FHIT
Rhubarb	Procyanidin B-5,3'-O-gallate	FKBP1A
Rhubarb	Procyanidin B-5,3'-O-gallate	FNTA
Rhubarb	Procyanidin B-5,3'-O-gallate	GC
Rhubarb	Procyanidin B-5,3'-O-gallate	GSK3B
Rhubarb	Procyanidin B-5,3'-O-gallate	GSR
Rhubarb	Procyanidin B-5,3'-O-gallate	GSTP1
Rhubarb	Procyanidin B-5,3'-O-gallate	GSTT2B
Rhubarb	Procyanidin B-5,3'-O-gallate	HCK
Rhubarb	Procyanidin B-5,3'-O-gallate	HDAC8
Rhubarb	Procyanidin B-5,3'-O-gallate	HEXB
Rhubarb	Procyanidin B-5,3'-O-gallate	HK1
Rhubarb	Procyanidin B-5,3'-O-gallate	HMGCR
Rhubarb	Procyanidin B-5,3'-O-gallate	HRAS
Rhubarb	Procyanidin B-5,3'-O-gallate	HSD11B1
Rhubarb	Procyanidin B-5,3'-O-gallate	HSD17B1
Rhubarb	Procyanidin B-5,3'-O-gallate	HSD17B11
Rhubarb	Procyanidin B-5,3'-O-gallate	HSP90AA1
Rhubarb	Procyanidin B-5,3'-O-gallate	HSPA8
Rhubarb	Procyanidin B-5,3'-O-gallate	ICAM2
Rhubarb	Procyanidin B-5,3'-O-gallate	IGF1
Rhubarb	Procyanidin B-5,3'-O-gallate	IGF1R
Rhubarb	Procyanidin B-5,3'-O-gallate	IGLV2-8
Rhubarb	Procyanidin B-5,3'-O-gallate	IL2
Rhubarb	Procyanidin B-5,3'-O-gallate	IMPDH2
Rhubarb	Procyanidin B-5,3'-O-gallate	ISG20
Rhubarb	Procyanidin B-5,3'-O-gallate	ITK
Rhubarb	Procyanidin B-5,3'-O-gallate	JAK2
Rhubarb	Procyanidin B-5,3'-O-gallate	JAK3
Rhubarb	Procyanidin B-5,3'-O-gallate	KDR
Rhubarb	Procyanidin B-5,3'-O-gallate	KIF11
Rhubarb	Procyanidin B-5,3'-O-gallate	LCK
Rhubarb	Procyanidin B-5,3'-O-gallate	LCN2
Rhubarb	Procyanidin B-5,3'-O-gallate	LGALS2
Rhubarb	Procyanidin B-5,3'-O-gallate	LGALS3
Rhubarb	Procyanidin B-5,3'-O-gallate	LGALS7
Rhubarb	Procyanidin B-5,3'-O-gallate	LYZ
Rhubarb	Procyanidin B-5,3'-O-gallate	MAN1B1
Rhubarb	Procyanidin B-5,3'-O-gallate	MAOB
Rhubarb	Procyanidin B-5,3'-O-gallate	MAPK1
Rhubarb	Procyanidin B-5,3'-O-gallate	MAPK10
Rhubarb	Procyanidin B-5,3'-O-gallate	MAPK14
Rhubarb	Procyanidin B-5,3'-O-gallate	MAPK8
Rhubarb	Procyanidin B-5,3'-O-gallate	MAPKAPK2
Rhubarb	Procyanidin B-5,3'-O-gallate	MDM2
Rhubarb	Procyanidin B-5,3'-O-gallate	ME2
Rhubarb	Procyanidin B-5,3'-O-gallate	MET
Rhubarb	Procyanidin B-5,3'-O-gallate	MIF
Rhubarb	Procyanidin B-5,3'-O-gallate	MMP12
Rhubarb	Procyanidin B-5,3'-O-gallate	MMP13
Rhubarb	Procyanidin B-5,3'-O-gallate	MMP3
Rhubarb	Procyanidin B-5,3'-O-gallate	MMP7
Rhubarb	Procyanidin B-5,3'-O-gallate	MMP8
Rhubarb	Procyanidin B-5,3'-O-gallate	MTAP
Rhubarb	Procyanidin B-5,3'-O-gallate	MTHFD1
Rhubarb	Procyanidin B-5,3'-O-gallate	NCS1
Rhubarb	Procyanidin B-5,3'-O-gallate	NMNAT3
Rhubarb	Procyanidin B-5,3'-O-gallate	NOS2
Rhubarb	Procyanidin B-5,3'-O-gallate	NOS3
Rhubarb	Procyanidin B-5,3'-O-gallate	NPR3
Rhubarb	Procyanidin B-5,3'-O-gallate	NQO1
Rhubarb	Procyanidin B-5,3'-O-gallate	NQO2
Rhubarb	Procyanidin B-5,3'-O-gallate	NR1H2
Rhubarb	Procyanidin B-5,3'-O-gallate	NR1H3
Rhubarb	Procyanidin B-5,3'-O-gallate	NR1H4
Rhubarb	Procyanidin B-5,3'-O-gallate	NR1I2
Rhubarb	Procyanidin B-5,3'-O-gallate	NR3C1
Rhubarb	Procyanidin B-5,3'-O-gallate	NR3C2
Rhubarb	Procyanidin B-5,3'-O-gallate	NUDT9
Rhubarb	Procyanidin B-5,3'-O-gallate	PAH
Rhubarb	Procyanidin B-5,3'-O-gallate	PARP1
Rhubarb	Procyanidin B-5,3'-O-gallate	PCK1
Rhubarb	Procyanidin B-5,3'-O-gallate	PDE3B
Rhubarb	Procyanidin B-5,3'-O-gallate	PDE4B
Rhubarb	Procyanidin B-5,3'-O-gallate	PDE4D
Rhubarb	Procyanidin B-5,3'-O-gallate	PDE5A
Rhubarb	Procyanidin B-5,3'-O-gallate	PDK2
Rhubarb	Procyanidin B-5,3'-O-gallate	PDPK1
Rhubarb	Procyanidin B-5,3'-O-gallate	PGF
Rhubarb	Procyanidin B-5,3'-O-gallate	PGR
Rhubarb	Procyanidin B-5,3'-O-gallate	PIK3CG
Rhubarb	Procyanidin B-5,3'-O-gallate	PIM1
Rhubarb	Procyanidin B-5,3'-O-gallate	PLA2G10
Rhubarb	Procyanidin B-5,3'-O-gallate	PLA2G2A
Rhubarb	Procyanidin B-5,3'-O-gallate	PLAU
Rhubarb	Procyanidin B-5,3'-O-gallate	PLK1
Rhubarb	Procyanidin B-5,3'-O-gallate	PNP
Rhubarb	Procyanidin B-5,3'-O-gallate	PNPO
Rhubarb	Procyanidin B-5,3'-O-gallate	PPARA
Rhubarb	Procyanidin B-5,3'-O-gallate	PPARD
Rhubarb	Procyanidin B-5,3'-O-gallate	PPARG
Rhubarb	Procyanidin B-5,3'-O-gallate	PPIA
Rhubarb	Procyanidin B-5,3'-O-gallate	PPP5C
Rhubarb	Procyanidin B-5,3'-O-gallate	PRKACA
Rhubarb	Procyanidin B-5,3'-O-gallate	PRKCQ
Rhubarb	Procyanidin B-5,3'-O-gallate	PTPN1
Rhubarb	Procyanidin B-5,3'-O-gallate	PTPN11
Rhubarb	Procyanidin B-5,3'-O-gallate	PYGL
Rhubarb	Procyanidin B-5,3'-O-gallate	RAB11A
Rhubarb	Procyanidin B-5,3'-O-gallate	RAB5A
Rhubarb	Procyanidin B-5,3'-O-gallate	RAC2
Rhubarb	Procyanidin B-5,3'-O-gallate	RBP4
Rhubarb	Procyanidin B-5,3'-O-gallate	REG1A
Rhubarb	Procyanidin B-5,3'-O-gallate	REN
Rhubarb	Procyanidin B-5,3'-O-gallate	RHEB
Rhubarb	Procyanidin B-5,3'-O-gallate	RHOA
Rhubarb	Procyanidin B-5,3'-O-gallate	RNASE3
Rhubarb	Procyanidin B-5,3'-O-gallate	RORA
Rhubarb	Procyanidin B-5,3'-O-gallate	RTN4R
Rhubarb	Procyanidin B-5,3'-O-gallate	RXRA
Rhubarb	Procyanidin B-5,3'-O-gallate	SEC14L2
Rhubarb	Procyanidin B-5,3'-O-gallate	SELP
Rhubarb	Procyanidin B-5,3'-O-gallate	SERPINA1
Rhubarb	Procyanidin B-5,3'-O-gallate	SETD7
Rhubarb	Procyanidin B-5,3'-O-gallate	SHBG
Rhubarb	Procyanidin B-5,3'-O-gallate	SHMT1
Rhubarb	Procyanidin B-5,3'-O-gallate	SOD2
Rhubarb	Procyanidin B-5,3'-O-gallate	SORD
Rhubarb	Procyanidin B-5,3'-O-gallate	SPARC
Rhubarb	Procyanidin B-5,3'-O-gallate	SRC
Rhubarb	Procyanidin B-5,3'-O-gallate	STS
Rhubarb	Procyanidin B-5,3'-O-gallate	SULT2A1
Rhubarb	Procyanidin B-5,3'-O-gallate	SULT2B1
Rhubarb	Procyanidin B-5,3'-O-gallate	SYK
Rhubarb	Procyanidin B-5,3'-O-gallate	TEK
Rhubarb	Procyanidin B-5,3'-O-gallate	TGFBR1
Rhubarb	Procyanidin B-5,3'-O-gallate	TGFBR2
Rhubarb	Procyanidin B-5,3'-O-gallate	THRA
Rhubarb	Procyanidin B-5,3'-O-gallate	THRB
Rhubarb	Procyanidin B-5,3'-O-gallate	THRB
Rhubarb	Procyanidin B-5,3'-O-gallate	TNK2
Rhubarb	Procyanidin B-5,3'-O-gallate	TNNC1
Rhubarb	Procyanidin B-5,3'-O-gallate	TREM1
Rhubarb	Procyanidin B-5,3'-O-gallate	TTPA
Rhubarb	Procyanidin B-5,3'-O-gallate	TTR
Rhubarb	Procyanidin B-5,3'-O-gallate	TYMP
Rhubarb	Procyanidin B-5,3'-O-gallate	TYMS
Rhubarb	Procyanidin B-5,3'-O-gallate	UCK2
Rhubarb	Procyanidin B-5,3'-O-gallate	WAS
Rhubarb	Procyanidin B-5,3'-O-gallate	YARS1
Rhubarb	Procyanidin B-5,3'-O-gallate	ZAP70
Rhubarb	rhein	ADAM17
Rhubarb	rhein	ADAM17
Rhubarb	rhein	ADH1C
Rhubarb	rhein	AKR1B1
Rhubarb	rhein	AKR1C1
Rhubarb	rhein	AKR1C3
Rhubarb	rhein	AKT1
Rhubarb	rhein	ALB
Rhubarb	rhein	AMD1
Rhubarb	rhein	AMY1A
Rhubarb	rhein	AMY2A
Rhubarb	rhein	ANG
Rhubarb	rhein	ATOX1
Rhubarb	rhein	B3GAT1
Rhubarb	rhein	BACE1
Rhubarb	rhein	BCAT2
Rhubarb	rhein	BCHE
Rhubarb	rhein	CA1
Rhubarb	rhein	CA2
Rhubarb	rhein	CASP3
Rhubarb	rhein	CBR1
Rhubarb	rhein	CCNA2
Rhubarb	rhein	CDK2
Rhubarb	rhein	CDK6
Rhubarb	rhein	CES1
Rhubarb	rhein	CFB
Rhubarb	rhein	CHEK1
Rhubarb	rhein	CMA1
Rhubarb	rhein	CPB1
Rhubarb	rhein	CSNK2A1
Rhubarb	rhein	CTNNA1
Rhubarb	rhein	CTSB
Rhubarb	rhein	DAPK1
Rhubarb	rhein	DCK
Rhubarb	rhein	DDX6
Rhubarb	rhein	DHFR
Rhubarb	rhein	EGFR
Rhubarb	rhein	EPHX2
Rhubarb	rhein	ESR1
Rhubarb	rhein	Esr2
Rhubarb	rhein	F10
Rhubarb	rhein	F2
Rhubarb	rhein	FGFR1
Rhubarb	rhein	FKBP1A
Rhubarb	rhein	GSK3B
Rhubarb	rhein	HSD11B1
Rhubarb	rhein	HSD17B1
Rhubarb	rhein	HSP90AA1
Rhubarb	rhein	HSPA8
Rhubarb	rhein	IMPDH2
Rhubarb	rhein	ISG20
Rhubarb	rhein	ITK
Rhubarb	rhein	LCN2
Rhubarb	rhein	MAOB
Rhubarb	rhein	MAPK10
Rhubarb	rhein	MAPK14
Rhubarb	rhein	MAPK8
Rhubarb	rhein	ME2
Rhubarb	rhein	MIF
Rhubarb	rhein	MMP3
Rhubarb	rhein	MMP8
Rhubarb	rhein	MTAP
Rhubarb	rhein	NMNAT3
Rhubarb	rhein	NOS3
Rhubarb	rhein	NR3C2
Rhubarb	rhein	PDE3B
Rhubarb	rhein	PDE4B
Rhubarb	rhein	PDE4D
Rhubarb	rhein	PDPK1
Rhubarb	rhein	PGR
Rhubarb	rhein	PIM1
Rhubarb	rhein	PLAU
Rhubarb	rhein	PLK1
Rhubarb	rhein	PNP
Rhubarb	rhein	PPARD
Rhubarb	rhein	PRKACA
Rhubarb	rhein	PSPH
Rhubarb	rhein	PTPN1
Rhubarb	rhein	RHOA
Rhubarb	rhein	SELP
Rhubarb	rhein	SRC
Rhubarb	rhein	TTR
Rhubarb	rhein	YARS1
Rhubarb	Sennoside E_qt	ABO
Rhubarb	Sennoside E_qt	ADAM17
Rhubarb	Sennoside E_qt	ADH1B
Rhubarb	Sennoside E_qt	ADH1C
Rhubarb	Sennoside E_qt	ADH5
Rhubarb	Sennoside E_qt	ADK
Rhubarb	Sennoside E_qt	AHCY
Rhubarb	Sennoside E_qt	AKR1B1
Rhubarb	Sennoside E_qt	AKR1C1
Rhubarb	Sennoside E_qt	AKR1C3
Rhubarb	Sennoside E_qt	ALB
Rhubarb	Sennoside E_qt	ALDH2
Rhubarb	Sennoside E_qt	AMD1
Rhubarb	Sennoside E_qt	AMY1A
Rhubarb	Sennoside E_qt	AMY1A
Rhubarb	Sennoside E_qt	AMY2A
Rhubarb	Sennoside E_qt	ANG
Rhubarb	Sennoside E_qt	APCS
Rhubarb	Sennoside E_qt	APOA2
Rhubarb	Sennoside E_qt	AR
Rhubarb	Sennoside E_qt	ARF1
Rhubarb	Sennoside E_qt	ATOX1
Rhubarb	Sennoside E_qt	AZGP1
Rhubarb	Sennoside E_qt	B3GAT1
Rhubarb	Sennoside E_qt	BACE1
Rhubarb	Sennoside E_qt	BCAT2
Rhubarb	Sennoside E_qt	BCHE
Rhubarb	Sennoside E_qt	BMP7
Rhubarb	Sennoside E_qt	C1R
Rhubarb	Sennoside E_qt	CA1
Rhubarb	Sennoside E_qt	CA12
Rhubarb	Sennoside E_qt	CA2
Rhubarb	Sennoside E_qt	CASP3
Rhubarb	Sennoside E_qt	CASP7
Rhubarb	Sennoside E_qt	CBR1
Rhubarb	Sennoside E_qt	CCNA2
Rhubarb	Sennoside E_qt	CCNT1
Rhubarb	Sennoside E_qt	CDA
Rhubarb	Sennoside E_qt	CDK2
Rhubarb	Sennoside E_qt	CDK6
Rhubarb	Sennoside E_qt	CES1
Rhubarb	Sennoside E_qt	CFB
Rhubarb	Sennoside E_qt	CFD
Rhubarb	Sennoside E_qt	CHEK1
Rhubarb	Sennoside E_qt	CLIC1
Rhubarb	Sennoside E_qt	CLPP
Rhubarb	Sennoside E_qt	CMA1
Rhubarb	Sennoside E_qt	CPB1
Rhubarb	Sennoside E_qt	CSK
Rhubarb	Sennoside E_qt	CSNK1G2
Rhubarb	Sennoside E_qt	CSNK2A1
Rhubarb	Sennoside E_qt	CTNNA1
Rhubarb	Sennoside E_qt	CTSB
Rhubarb	Sennoside E_qt	CTSD
Rhubarb	Sennoside E_qt	CTSK
Rhubarb	Sennoside E_qt	CTSS
Rhubarb	Sennoside E_qt	CYP19A1
Rhubarb	Sennoside E_qt	DAPK1
Rhubarb	Sennoside E_qt	DCK
Rhubarb	Sennoside E_qt	DDX6
Rhubarb	Sennoside E_qt	DHFR
Rhubarb	Sennoside E_qt	DHODH
Rhubarb	Sennoside E_qt	DPP4
Rhubarb	Sennoside E_qt	DUSP6
Rhubarb	Sennoside E_qt	EEA1
Rhubarb	Sennoside E_qt	EGFR
Rhubarb	Sennoside E_qt	ELANE
Rhubarb	Sennoside E_qt	EPHB4
Rhubarb	Sennoside E_qt	EPHX2
Rhubarb	Sennoside E_qt	ESR1
Rhubarb	Sennoside E_qt	Esr2
Rhubarb	Sennoside E_qt	ESRRG
Rhubarb	Sennoside E_qt	F10
Rhubarb	Sennoside E_qt	F2
Rhubarb	Sennoside E_qt	F7
Rhubarb	Sennoside E_qt	FABP4
Rhubarb	Sennoside E_qt	FAP
Rhubarb	Sennoside E_qt	FGF1
Rhubarb	Sennoside E_qt	FGFR1
Rhubarb	Sennoside E_qt	FGFR2
Rhubarb	Sennoside E_qt	FHIT
Rhubarb	Sennoside E_qt	FKBP1A
Rhubarb	Sennoside E_qt	FNTA
Rhubarb	Sennoside E_qt	GALE
Rhubarb	Sennoside E_qt	GATM
Rhubarb	Sennoside E_qt	GC
Rhubarb	Sennoside E_qt	GSK3B
Rhubarb	Sennoside E_qt	GSR
Rhubarb	Sennoside E_qt	GSTP1
Rhubarb	Sennoside E_qt	HCK
Rhubarb	Sennoside E_qt	HDAC8
Rhubarb	Sennoside E_qt	HK1
Rhubarb	Sennoside E_qt	HMGCR
Rhubarb	Sennoside E_qt	HSD11B1
Rhubarb	Sennoside E_qt	HSD17B1
Rhubarb	Sennoside E_qt	HSD17B11
Rhubarb	Sennoside E_qt	HSP90AA1
Rhubarb	Sennoside E_qt	HSPA1A
Rhubarb	Sennoside E_qt	HSPA8
Rhubarb	Sennoside E_qt	ICAM2
Rhubarb	Sennoside E_qt	IGF1R
Rhubarb	Sennoside E_qt	IMPDH2
Rhubarb	Sennoside E_qt	ISG20
Rhubarb	Sennoside E_qt	ITK
Rhubarb	Sennoside E_qt	JAK3
Rhubarb	Sennoside E_qt	KDR
Rhubarb	Sennoside E_qt	KIF11
Rhubarb	Sennoside E_qt	KIF5B
Rhubarb	Sennoside E_qt	LCK
Rhubarb	Sennoside E_qt	LCN2
Rhubarb	Sennoside E_qt	LDHB
Rhubarb	Sennoside E_qt	LGALS7
Rhubarb	Sennoside E_qt	MAOB
Rhubarb	Sennoside E_qt	MAPK1
Rhubarb	Sennoside E_qt	MAPK10
Rhubarb	Sennoside E_qt	MAPK14
Rhubarb	Sennoside E_qt	MAPK8
Rhubarb	Sennoside E_qt	MAPKAPK2
Rhubarb	Sennoside E_qt	MDM2
Rhubarb	Sennoside E_qt	ME2
Rhubarb	Sennoside E_qt	MET
Rhubarb	Sennoside E_qt	MIF
Rhubarb	Sennoside E_qt	MMP12
Rhubarb	Sennoside E_qt	MMP13
Rhubarb	Sennoside E_qt	MMP3
Rhubarb	Sennoside E_qt	MMP8
Rhubarb	Sennoside E_qt	MTAP
Rhubarb	Sennoside E_qt	NCS1
Rhubarb	Sennoside E_qt	NOS3
Rhubarb	Sennoside E_qt	NQO1
Rhubarb	Sennoside E_qt	NQO2
Rhubarb	Sennoside E_qt	NR1H2
Rhubarb	Sennoside E_qt	NR1H3
Rhubarb	Sennoside E_qt	NR1H4
Rhubarb	Sennoside E_qt	NR1I2
Rhubarb	Sennoside E_qt	NR1I3
Rhubarb	Sennoside E_qt	NR3C2
Rhubarb	Sennoside E_qt	OTC
Rhubarb	Sennoside E_qt	PAH
Rhubarb	Sennoside E_qt	PARP1
Rhubarb	Sennoside E_qt	PCK1
Rhubarb	Sennoside E_qt	PDE3B
Rhubarb	Sennoside E_qt	PDE4B
Rhubarb	Sennoside E_qt	PDE4D
Rhubarb	Sennoside E_qt	PDE5A
Rhubarb	Sennoside E_qt	PDHB
Rhubarb	Sennoside E_qt	PDK2
Rhubarb	Sennoside E_qt	PDPK1
Rhubarb	Sennoside E_qt	PGR
Rhubarb	Sennoside E_qt	PIK3CG
Rhubarb	Sennoside E_qt	PIM1
Rhubarb	Sennoside E_qt	PLA2G10
Rhubarb	Sennoside E_qt	PLA2G2A
Rhubarb	Sennoside E_qt	PLAU
Rhubarb	Sennoside E_qt	PLK1
Rhubarb	Sennoside E_qt	PNP
Rhubarb	Sennoside E_qt	PPARD
Rhubarb	Sennoside E_qt	PPARG
Rhubarb	Sennoside E_qt	PPIA
Rhubarb	Sennoside E_qt	PRDX5
Rhubarb	Sennoside E_qt	PRKACA
Rhubarb	Sennoside E_qt	PSPH
Rhubarb	Sennoside E_qt	PTPN1
Rhubarb	Sennoside E_qt	PTPN11
Rhubarb	Sennoside E_qt	PYGL
Rhubarb	Sennoside E_qt	RAC2
Rhubarb	Sennoside E_qt	REN
Rhubarb	Sennoside E_qt	RHOA
Rhubarb	Sennoside E_qt	RIDA
Rhubarb	Sennoside E_qt	RNASE4
Rhubarb	Sennoside E_qt	RTN4R
Rhubarb	Sennoside E_qt	RXRA
Rhubarb	Sennoside E_qt	S100A9
Rhubarb	Sennoside E_qt	SEC14L2
Rhubarb	Sennoside E_qt	SHBG
Rhubarb	Sennoside E_qt	SOD2
Rhubarb	Sennoside E_qt	SORD
Rhubarb	Sennoside E_qt	SRC
Rhubarb	Sennoside E_qt	STS
Rhubarb	Sennoside E_qt	SULT1E1
Rhubarb	Sennoside E_qt	SULT2A1
Rhubarb	Sennoside E_qt	SYK
Rhubarb	Sennoside E_qt	TGFBR1
Rhubarb	Sennoside E_qt	THRA
Rhubarb	Sennoside E_qt	THRB
Rhubarb	Sennoside E_qt	TNK2
Rhubarb	Sennoside E_qt	TNNC1
Rhubarb	Sennoside E_qt	TPI1
Rhubarb	Sennoside E_qt	TREM1
Rhubarb	Sennoside E_qt	TTPA
Rhubarb	Sennoside E_qt	TTR
Rhubarb	Sennoside E_qt	TYMP
Rhubarb	Sennoside E_qt	TYMS
Rhubarb	Sennoside E_qt	WAS
Rhubarb	Sennoside E_qt	XIAP
Rhubarb	Sennoside E_qt	YARS1
Rhubarb	Toralactone	ADAM17
Rhubarb	Toralactone	ADH1C
Rhubarb	Toralactone	ADH5
Rhubarb	Toralactone	ADK
Rhubarb	Toralactone	AKR1B1
Rhubarb	Toralactone	AKR1C3
Rhubarb	Toralactone	AKT1
Rhubarb	Toralactone	ALB
Rhubarb	Toralactone	AMY2A
Rhubarb	Toralactone	ANG
Rhubarb	Toralactone	ANXA5
Rhubarb	Toralactone	APOA2
Rhubarb	Toralactone	AR
Rhubarb	Toralactone	BACE1
Rhubarb	Toralactone	BCAT2
Rhubarb	Toralactone	BCHE
Rhubarb	Toralactone	BMP2
Rhubarb	Toralactone	CA1
Rhubarb	Toralactone	CA2
Rhubarb	Toralactone	CASP3
Rhubarb	Toralactone	CASP7
Rhubarb	Toralactone	CBR1
Rhubarb	Toralactone	CCNA2
Rhubarb	Toralactone	CDA
Rhubarb	Toralactone	CDK2
Rhubarb	Toralactone	CDK5R1
Rhubarb	Toralactone	CDK6
Rhubarb	Toralactone	CES1
Rhubarb	Toralactone	CFB
Rhubarb	Toralactone	CFD
Rhubarb	Toralactone	CHEK1
Rhubarb	Toralactone	CTNNA1
Rhubarb	Toralactone	CTSB
Rhubarb	Toralactone	CTSK
Rhubarb	Toralactone	DAPK1
Rhubarb	Toralactone	DCK
Rhubarb	Toralactone	DHODH
Rhubarb	Toralactone	DPP4
Rhubarb	Toralactone	DUSP6
Rhubarb	Toralactone	EGFR
Rhubarb	Toralactone	EPHB4
Rhubarb	Toralactone	EPHX2
Rhubarb	Toralactone	ESR1
Rhubarb	Toralactone	ESR2
Rhubarb	Toralactone	ESRRA
Rhubarb	Toralactone	ESRRG
Rhubarb	Toralactone	F2
Rhubarb	Toralactone	F7
Rhubarb	Toralactone	FGFR1
Rhubarb	Toralactone	FGFR2
Rhubarb	Toralactone	FNTA
Rhubarb	Toralactone	GC
Rhubarb	Toralactone	GSK3B
Rhubarb	Toralactone	GSR
Rhubarb	Toralactone	GSTP1
Rhubarb	Toralactone	HDAC8
Rhubarb	Toralactone	HSD11B1
Rhubarb	Toralactone	HSD17B1
Rhubarb	Toralactone	HSP90AA1
Rhubarb	Toralactone	HSPA8
Rhubarb	Toralactone	IGF1R
Rhubarb	Toralactone	ISG20
Rhubarb	Toralactone	ITK
Rhubarb	Toralactone	JAK3
Rhubarb	Toralactone	KDR
Rhubarb	Toralactone	KIF11
Rhubarb	Toralactone	LCK
Rhubarb	Toralactone	MAOB
Rhubarb	Toralactone	MAPK1
Rhubarb	Toralactone	MAPK10
Rhubarb	Toralactone	MAPK14
Rhubarb	Toralactone	MAPK8
Rhubarb	Toralactone	MET
Rhubarb	Toralactone	MIF
Rhubarb	Toralactone	MMP13
Rhubarb	Toralactone	MMP3
Rhubarb	Toralactone	MMP8
Rhubarb	Toralactone	MTAP
Rhubarb	Toralactone	NOS3
Rhubarb	Toralactone	NQO1
Rhubarb	Toralactone	NR1H4
Rhubarb	Toralactone	NR3C2
Rhubarb	Toralactone	PAH
Rhubarb	Toralactone	PDE3B
Rhubarb	Toralactone	PDE4B
Rhubarb	Toralactone	PDE4D
Rhubarb	Toralactone	PDE5A
Rhubarb	Toralactone	PDPK1
Rhubarb	Toralactone	PGF
Rhubarb	Toralactone	PGR
Rhubarb	Toralactone	PIM1
Rhubarb	Toralactone	PNMT
Rhubarb	Toralactone	PPARD
Rhubarb	Toralactone	PPARG
Rhubarb	Toralactone	PPIA
Rhubarb	Toralactone	PPP5C
Rhubarb	Toralactone	PRKACA
Rhubarb	Toralactone	PTPN1
Rhubarb	Toralactone	PTPN11
Rhubarb	Toralactone	RORA
Rhubarb	Toralactone	RXRA
Rhubarb	Toralactone	SEC14L2
Rhubarb	Toralactone	SERPINA1
Rhubarb	Toralactone	SHBG
Rhubarb	Toralactone	SOD2
Rhubarb	Toralactone	SORD
Rhubarb	Toralactone	SRC
Rhubarb	Toralactone	STS
Rhubarb	Toralactone	SULT2A1
Rhubarb	Toralactone	SYK
Rhubarb	Toralactone	TGFBR1
Rhubarb	Toralactone	THRB
Rhubarb	Toralactone	TTR
Rhubarb	Toralactone	TYMS
Rhubarb	Toralactone	WAS
Rhubarb	Toralactone	YARS1
Rhubarb	Emodin-1-O-beta-D-glucopyranoside	ABO
Rhubarb	Emodin-1-O-beta-D-glucopyranoside	ACADM
Rhubarb	Emodin-1-O-beta-D-glucopyranoside	ACP3
Rhubarb	Emodin-1-O-beta-D-glucopyranoside	ADAM17
Rhubarb	Emodin-1-O-beta-D-glucopyranoside	ADAM17
Rhubarb	Emodin-1-O-beta-D-glucopyranoside	ADH1B
Rhubarb	Emodin-1-O-beta-D-glucopyranoside	ADH1C
Rhubarb	Emodin-1-O-beta-D-glucopyranoside	ADH5
Rhubarb	Emodin-1-O-beta-D-glucopyranoside	ADK
Rhubarb	Emodin-1-O-beta-D-glucopyranoside	AHCY
Rhubarb	Emodin-1-O-beta-D-glucopyranoside	AKR1B1
Rhubarb	Emodin-1-O-beta-D-glucopyranoside	AKR1C1
Rhubarb	Emodin-1-O-beta-D-glucopyranoside	AKR1C2
Rhubarb	Emodin-1-O-beta-D-glucopyranoside	AKR1C3
Rhubarb	Emodin-1-O-beta-D-glucopyranoside	AKT1
Rhubarb	Emodin-1-O-beta-D-glucopyranoside	ALB
Rhubarb	Emodin-1-O-beta-D-glucopyranoside	ALDH2
Rhubarb	Emodin-1-O-beta-D-glucopyranoside	ALDOA
Rhubarb	Emodin-1-O-beta-D-glucopyranoside	AMD1
Rhubarb	Emodin-1-O-beta-D-glucopyranoside	AMY1A
Rhubarb	Emodin-1-O-beta-D-glucopyranoside	AMY2A
Rhubarb	Emodin-1-O-beta-D-glucopyranoside	ANG
Rhubarb	Emodin-1-O-beta-D-glucopyranoside	ANXA5
Rhubarb	Emodin-1-O-beta-D-glucopyranoside	APCS
Rhubarb	Emodin-1-O-beta-D-glucopyranoside	APOA2
Rhubarb	Emodin-1-O-beta-D-glucopyranoside	AR
Rhubarb	Emodin-1-O-beta-D-glucopyranoside	ATOX1
Rhubarb	Emodin-1-O-beta-D-glucopyranoside	AZGP1
Rhubarb	Emodin-1-O-beta-D-glucopyranoside	B3GAT1
Rhubarb	Emodin-1-O-beta-D-glucopyranoside	BACE1
Rhubarb	Emodin-1-O-beta-D-glucopyranoside	BAG1
Rhubarb	Emodin-1-O-beta-D-glucopyranoside	BCAT2
Rhubarb	Emodin-1-O-beta-D-glucopyranoside	BCHE
Rhubarb	Emodin-1-O-beta-D-glucopyranoside	BMP2
Rhubarb	Emodin-1-O-beta-D-glucopyranoside	BMP7
Rhubarb	Emodin-1-O-beta-D-glucopyranoside	BST1
Rhubarb	Emodin-1-O-beta-D-glucopyranoside	C1R
Rhubarb	Emodin-1-O-beta-D-glucopyranoside	CA1
Rhubarb	Emodin-1-O-beta-D-glucopyranoside	CA12
Rhubarb	Emodin-1-O-beta-D-glucopyranoside	CA2
Rhubarb	Emodin-1-O-beta-D-glucopyranoside	CASP3
Rhubarb	Emodin-1-O-beta-D-glucopyranoside	CASP7
Rhubarb	Emodin-1-O-beta-D-glucopyranoside	CBR1
Rhubarb	Emodin-1-O-beta-D-glucopyranoside	CCNA2
Rhubarb	Emodin-1-O-beta-D-glucopyranoside	CCNT1
Rhubarb	Emodin-1-O-beta-D-glucopyranoside	CDA
Rhubarb	Emodin-1-O-beta-D-glucopyranoside	CDK2
Rhubarb	Emodin-1-O-beta-D-glucopyranoside	CDK5R1
Rhubarb	Emodin-1-O-beta-D-glucopyranoside	CDK6
Rhubarb	Emodin-1-O-beta-D-glucopyranoside	CES1
Rhubarb	Emodin-1-O-beta-D-glucopyranoside	CFB
Rhubarb	Emodin-1-O-beta-D-glucopyranoside	CFD
Rhubarb	Emodin-1-O-beta-D-glucopyranoside	CHEK1
Rhubarb	Emodin-1-O-beta-D-glucopyranoside	CHIT1
Rhubarb	Emodin-1-O-beta-D-glucopyranoside	CLK1
Rhubarb	Emodin-1-O-beta-D-glucopyranoside	CMA1
Rhubarb	Emodin-1-O-beta-D-glucopyranoside	CRAT
Rhubarb	Emodin-1-O-beta-D-glucopyranoside	CSNK1G2
Rhubarb	Emodin-1-O-beta-D-glucopyranoside	CSNK2A1
Rhubarb	Emodin-1-O-beta-D-glucopyranoside	CTNNA1
Rhubarb	Emodin-1-O-beta-D-glucopyranoside	CTSB
Rhubarb	Emodin-1-O-beta-D-glucopyranoside	CTSD
Rhubarb	Emodin-1-O-beta-D-glucopyranoside	CTSK
Rhubarb	Emodin-1-O-beta-D-glucopyranoside	CTSS
Rhubarb	Emodin-1-O-beta-D-glucopyranoside	CYP2C9
Rhubarb	Emodin-1-O-beta-D-glucopyranoside	DAPK1
Rhubarb	Emodin-1-O-beta-D-glucopyranoside	DCK
Rhubarb	Emodin-1-O-beta-D-glucopyranoside	DDX6
Rhubarb	Emodin-1-O-beta-D-glucopyranoside	DHFR
Rhubarb	Emodin-1-O-beta-D-glucopyranoside	DHODH
Rhubarb	Emodin-1-O-beta-D-glucopyranoside	DPP4
Rhubarb	Emodin-1-O-beta-D-glucopyranoside	DUSP6
Rhubarb	Emodin-1-O-beta-D-glucopyranoside	EGFR
Rhubarb	Emodin-1-O-beta-D-glucopyranoside	ELANE
Rhubarb	Emodin-1-O-beta-D-glucopyranoside	EPHB4
Rhubarb	Emodin-1-O-beta-D-glucopyranoside	EPHX2
Rhubarb	Emodin-1-O-beta-D-glucopyranoside	ESR1
Rhubarb	Emodin-1-O-beta-D-glucopyranoside	ESR2
Rhubarb	Emodin-1-O-beta-D-glucopyranoside	ESRRG
Rhubarb	Emodin-1-O-beta-D-glucopyranoside	F10
Rhubarb	Emodin-1-O-beta-D-glucopyranoside	F2
Rhubarb	Emodin-1-O-beta-D-glucopyranoside	FABP4
Rhubarb	Emodin-1-O-beta-D-glucopyranoside	FAP
Rhubarb	Emodin-1-O-beta-D-glucopyranoside	FCAR
Rhubarb	Emodin-1-O-beta-D-glucopyranoside	FGFR1
Rhubarb	Emodin-1-O-beta-D-glucopyranoside	FGFR2
Rhubarb	Emodin-1-O-beta-D-glucopyranoside	FHIT
Rhubarb	Emodin-1-O-beta-D-glucopyranoside	FKBP1A
Rhubarb	Emodin-1-O-beta-D-glucopyranoside	FNTA
Rhubarb	Emodin-1-O-beta-D-glucopyranoside	GALK1
Rhubarb	Emodin-1-O-beta-D-glucopyranoside	GC
Rhubarb	Emodin-1-O-beta-D-glucopyranoside	GLO1
Rhubarb	Emodin-1-O-beta-D-glucopyranoside	GPI
Rhubarb	Emodin-1-O-beta-D-glucopyranoside	GSK3B
Rhubarb	Emodin-1-O-beta-D-glucopyranoside	GSR
Rhubarb	Emodin-1-O-beta-D-glucopyranoside	GSTA1
Rhubarb	Emodin-1-O-beta-D-glucopyranoside	GSTP1
Rhubarb	Emodin-1-O-beta-D-glucopyranoside	GSTT2B
Rhubarb	Emodin-1-O-beta-D-glucopyranoside	HADH
Rhubarb	Emodin-1-O-beta-D-glucopyranoside	HAGH
Rhubarb	Emodin-1-O-beta-D-glucopyranoside	HCK
Rhubarb	Emodin-1-O-beta-D-glucopyranoside	HDAC8
Rhubarb	Emodin-1-O-beta-D-glucopyranoside	HEXB
Rhubarb	Emodin-1-O-beta-D-glucopyranoside	HEXB
Rhubarb	Emodin-1-O-beta-D-glucopyranoside	HK1
Rhubarb	Emodin-1-O-beta-D-glucopyranoside	HMGCR
Rhubarb	Emodin-1-O-beta-D-glucopyranoside	HPN
Rhubarb	Emodin-1-O-beta-D-glucopyranoside	HSD11B1
Rhubarb	Emodin-1-O-beta-D-glucopyranoside	HSD17B1
Rhubarb	Emodin-1-O-beta-D-glucopyranoside	HSD17B11
Rhubarb	Emodin-1-O-beta-D-glucopyranoside	HSP90AA1
Rhubarb	Emodin-1-O-beta-D-glucopyranoside	HSPA8
Rhubarb	Emodin-1-O-beta-D-glucopyranoside	ICAM2
Rhubarb	Emodin-1-O-beta-D-glucopyranoside	IGF1
Rhubarb	Emodin-1-O-beta-D-glucopyranoside	IGF1R
Rhubarb	Emodin-1-O-beta-D-glucopyranoside	IGLV2-8
Rhubarb	Emodin-1-O-beta-D-glucopyranoside	IMPA1
Rhubarb	Emodin-1-O-beta-D-glucopyranoside	IMPDH2
Rhubarb	Emodin-1-O-beta-D-glucopyranoside	ISG20
Rhubarb	Emodin-1-O-beta-D-glucopyranoside	ITK
Rhubarb	Emodin-1-O-beta-D-glucopyranoside	JAK2
Rhubarb	Emodin-1-O-beta-D-glucopyranoside	JAK3
Rhubarb	Emodin-1-O-beta-D-glucopyranoside	KDR
Rhubarb	Emodin-1-O-beta-D-glucopyranoside	KIF11
Rhubarb	Emodin-1-O-beta-D-glucopyranoside	LCK
Rhubarb	Emodin-1-O-beta-D-glucopyranoside	LDHB
Rhubarb	Emodin-1-O-beta-D-glucopyranoside	LGALS2
Rhubarb	Emodin-1-O-beta-D-glucopyranoside	LGALS3
Rhubarb	Emodin-1-O-beta-D-glucopyranoside	LGALS7
Rhubarb	Emodin-1-O-beta-D-glucopyranoside	LTA4H
Rhubarb	Emodin-1-O-beta-D-glucopyranoside	MAN1B1
Rhubarb	Emodin-1-O-beta-D-glucopyranoside	MAOB
Rhubarb	Emodin-1-O-beta-D-glucopyranoside	MAPK1
Rhubarb	Emodin-1-O-beta-D-glucopyranoside	MAPK10
Rhubarb	Emodin-1-O-beta-D-glucopyranoside	MAPK14
Rhubarb	Emodin-1-O-beta-D-glucopyranoside	MAPK8
Rhubarb	Emodin-1-O-beta-D-glucopyranoside	MDM2
Rhubarb	Emodin-1-O-beta-D-glucopyranoside	ME2
Rhubarb	Emodin-1-O-beta-D-glucopyranoside	MET
Rhubarb	Emodin-1-O-beta-D-glucopyranoside	MIF
Rhubarb	Emodin-1-O-beta-D-glucopyranoside	MMP12
Rhubarb	Emodin-1-O-beta-D-glucopyranoside	MMP13
Rhubarb	Emodin-1-O-beta-D-glucopyranoside	MMP3
Rhubarb	Emodin-1-O-beta-D-glucopyranoside	MMP7
Rhubarb	Emodin-1-O-beta-D-glucopyranoside	MMP8
Rhubarb	Emodin-1-O-beta-D-glucopyranoside	MTAP
Rhubarb	Emodin-1-O-beta-D-glucopyranoside	MTHFD1
Rhubarb	Emodin-1-O-beta-D-glucopyranoside	NCS1
Rhubarb	Emodin-1-O-beta-D-glucopyranoside	NOS2
Rhubarb	Emodin-1-O-beta-D-glucopyranoside	NOS3
Rhubarb	Emodin-1-O-beta-D-glucopyranoside	NPR3
Rhubarb	Emodin-1-O-beta-D-glucopyranoside	NQO1
Rhubarb	Emodin-1-O-beta-D-glucopyranoside	NQO2
[truncated: 5,111 more rows]
