# Supplementary material for: Mechanistic exploration of Traditional Chinese Medicine regulation on tumor immune microenvironment in the treatment of triple-negative breast cancer: based on CiteSpace and bioinformatics analysis
Source: Front Immunol. 2025 Jan 10;15:1443648. doi: 10.3389/fimmu.2024.1443648 (PMC11757242; doi:10.3389/fimmu.2024.1443648)
Supplement: Supplementary file 2 [file Table2.xlsx]

## Sheet: Sheet1
Table S3. 9,120 TNBC targets
FIRRE
HDGF
HHLA2
LINC00460
LINC00842
NPY6R
NUTM1
OR52H1
SMAD5
TMEM244
TMPRSS12
TRBC2
TRPM6
ZFP112
ZNF276
ZNF837
ANKRD60
C8ORF74
CCDC105
CDC14C
CLCA1
CYLC1
DUSP21
GLT6D1
KRTAP2-1
KRTAP4-1
MROH5
NCR2
NPAP1
OR11G2
OR4F15
OR52W1
OR5C1
POM121C
RGPD3
RNA18SN4
SLC25A41
SPPL2C
TDRD10
TRIM60
UQCC
WDR87
ZNF454
ZNF479
ZNF66
ZNF81
ZNF843
ACTL8
ANKRD40CL
ARL14EPL
C19ORF73
C1GALT1C1L
C1QTNF1-AS1
C20ORF144
CAPN14
CCAT1
CFL1P1
DOD-17
FAM105A
FCGR2C
FGFBP2
GEMIN8P4
GST-30
GST-39
GST-6
H4C17
HCG25
HMGA2-PS1
IFITM4P
KRT74
LCE1G
LINC00672
LINC00862
LINC00869
LINC00964
LINC01116
LINC01164
LINC01569
LY86-AS1
MAGEB6
MAP3K14-AS1
MIR323B
MIR3936
MIR4492
MIR660
MSANTD3-TMEFF1
MSP-142
MSP-152
MSP-19
MSP-3
MSP-38
MSP-40
MSP-53
MSP-55
MSP-59
MSP-65
MSP-76
MSP-77
MSP-78
MUL-1
PA2G4P4
PDL1
PEAK3
PMF1-BGLAP
PPAP2B
RBM12B-AS1
RGD1564664
SCARNA15
SDZ-8
SLC25A25-AS1
SLC29A4P1
SNORA3
SNORA44
SNORA52
SNORD100
SNORD116-22
SNORD116-4
SNORD16
SNORD45A
SNORD57
SNORD58C
SNORD63
SNORD97
SPCH-1
STARD7-AS1
THOR
TSPY26P
UGDH-AS1
UGT-48
URGCP-MRPS24
VCX
MXRA7
PLCL1
AQP12A
BANF2
C1ORF68
C1QTNF8
CSAG2
CTAG1A
DIRC1
DUX4
HSP90B2P
ITIH6
KRTAP19-3
LCE2A
LCE4A
LINC00477
LINC02875
OR13J1
OR1A2
OR2B11
OR51F2
OR6N1
PRB3
PYDC1
PYY2
RAB41
RPS6KB2
SCARNA9L
SNORD101
SNORD50A
TBC1D15
TEX44
VTRNA2-1
ZNF137P
ZNF446
ZNF577
ZNF835
ADIPOR1
CPSF6
GSTE3
IFRG15
LILRC2
MUG-PS1
RGD1561157
SOGA2
C19ORF44
CCR4
CD200R4
FAM72C
FCGR1A
HTR7P1
LINC00525
LINC00886
LINC01559
MIR548H3
MIR570HG
MT1P3
POTEG
PRR34-AS1
PRSS33
RAB39A
RAMP2-AS1
SSX2
SSX4
JAM3
NR1I3
RPRM
THPO
ABCC6
ASCL5
BPESC1
CCT8L1
CIR
CSAG1
DEFB123
DMRTC1
FAM170A
FRMD1
GSN-AS1
HERC2P4
HGC6.3
IFNL2
KRTAP10-6
KRTAP10-7
KRTAP10-8
KRTAP1-1
KRTAP4-3
KRTAP4-9
KRTAP7-1
LINC00474
LINC00574
LINC00671
OR10G2
OR1I1
OR5AR1
OR5AU1
OR5T2
PRR35
PRSS58
RAB40A
REXO1L1P
RNF113B
SIR-2.1
SNORA38
SNORD38A
TCEAL9
TDRG1
TEX28
TEX55
TP53TG5
ABHD11-AS1
ALMS1P1
ARGK-1
ASP-14
BEND3P3
CED-13
CERS6-AS1
CGB8
CLEC4A
CT62
CYP4F29P
DCST1-AS1
EBLN3P
ELO-2
EPHA5-AS1
F01D5.3
F8A3
GLIS3-AS1
GSP-4
ILYS-5
INO80B-WBP1
IQCJ-SCHIP1
LYS-4
MIR1287
MIR196C
MIR301
MIR378
MIR4321
MIR4664
MIR637
MIR663AHG
MIRLET7C1
MLST8
MNX1-AS1
MSF
MSP-33
MSP-45
MSP-49
MSP-56
MSP-57
MSP-64
MSP-81
NEBL-AS1
POLR2J3
PXN-AS1
RBPMS-AS1
RGD1562844
RPS10-NUDT3
SEPTIN14P20
SIGLEC12
SMG7-AS1
SNORA16A
SNORA22
SNORA49
SNORA53
SNORD10
SNORD1C
SNORD26
SNORD60
SNORD93
SNORD94
SPAG5-AS1
SSP-10
T16A9.5
T27E7.1
TRPM2
TTC3P1
USP3-AS1
UXT-AS1
Y1A5A.1
YY1P2
ZNF205-AS1
ZNF561-AS1
ZRANB2-DT
AADACP1
C3ORF36
CYP6A23
DAZ2
DCAF6
DHRS4L2
KC6
LINC00470
LY6G6F
MDR50
MIR19B
MS4A12
MSMP
MYF5
OR5P3
POU2AF2
PRL3A1
RGD1305184
RGD1564899
RNASE12
RNF223
SHISAL2A
SIRPG
SMCO2
SNORA41
TAB2
TDPOZ1
ZFP563
ZFP709L1
ZFP81
ZNF169
TAL1
GCLM
LARP4
ETV3
VDAC2
SYNRG
ALDH
APOL5
C11ORF16
C16ORF92
C19ORF67
CHCT1
CT55
DEFB113
DSCR10
ECEL1P2
ELOA3BP
ELOA3P
FAM215A
H2BW1
HSP23
HTR3E
KRTAP10-11
KRTAP12-2
KRTAP4-12
KRTAP4-2
KRTAP4-4
KRTAP4-8
KRTAP9-3
LINC00528
LINC01121
MIR138
MRGPRX4
NBPF15
NRP
NUTM2F
OR10K1
OR2A2
OR2T11
OR2T6
OR4D11
OR51A7
OR52L1
OR5K2
OR5M11
OR8I2
OTOL1
PAGE5
PAQR8
PARP4
POTEI
PRAMEF5
RGD1307182
SNORD117
SNORD38B
SNORD73A
TAS2R1
TUBE1
VCY
ZNF724
ZNF878
ZSCAN5B
AMFR
APCDD1L-DT
C2CD6
CCDC200
DEFB25
FAM238C
KIR2DS4
LINC00880
LINC00899
OR5AS1
PILRB1
PROX1A
SIGLEC15
SNORD42A
TMEM51-AS1
ZBED8
TPT1
INCENP
PHF2
SH3GL1
TRP63
ATP1A1OS
BIVM-ERCC5
BTG2-DT
C16C8.4
C17H12.6
C32H11.4
CALML6
CASP
CATP-3
CATP-4
CLEC-123
CLEC-60
ELK2AP
ENO1-AS1
F17E9.5
F55G11.4
F56D5.3
GST-13
HAR1B
KAAG1
KLHL7-DT
LINC00602
LINC01011
MIR1282
MIR181A1HG
MIR218
MIR320
MIR3661
MIR4737
MSD-2
MSP-10
MSP-51
NCF1B
NCRUPAR
NSPH-3.1
PARTICL
RPL23P8
SENP3-EIF4A1
SERT1
SLC7A11-AS1
SNORA34
SNORA40
SNORD139
SNORD5
SNORD76
SSS-1
T01D3.6
T13F2.9
UGT-53
UQCRBP1
W06H8.2
WDTC1
Y43F8A.2
Y57G11A.2
Y69E1A.1
ZNF643
SPG20
EIF5AL1
FAM129B
HSP68
LILRB3A
MEV-1
OR51I1
PIRA1
PPP2R4
RGD1564480
ZCCHC8
ZFP866
ZNF578
ZNF726
A1BG-AS1
AKR7A2P1
ASPSCR1
BEX6
C14ORF156
CARD17P
CDRT15P3
CLCA3P
CPS1-IT1
CYORF15A
DCANP1
DIAPH2-AS1
DIP2C-AS1
EWSAT1
FAM225A
FAR2P2
HCG26
KCNQ1DN
KIAA0087
KRTAP10-10
KRTAP10-4
KRTAP12-3
KRTAP13-4
KRTAP20-4
KRTAP5-10
KRTAP9-8
LINC00242
LINC00523
LINC00707
LLCFC1
LYPLA2P1
MAGEB17
MAS1L
MIR1914
NLRP13
NPBWR2
OR10H2
OR2B6
OR2M1P
OR2S2
OR51V1
OR52N1
OR6K3
POM121L12
PRAMEF20
PVALEF
RFPL4B
RHOXF2
RNF5P1
SLC35G5
SNORA29
SNORA38B
SNORA80A
SNORD32B
SPANXA2-OT1
SPATA8
SSX8P
TBC1D26
TBC1D29P
TPI1P2
TRAPPC10
TRGV5
USP17L5
VN1R3
ANKRD13A
GOLGA5
OTUB1
SUGP1
CEACAM12
CSN1S2B
DYNLT1F
GSDMC3
H3-7
HSP70BC
IFNZ
IGK-V28
POTEJ
RNF216P1
SDHB-1
UBXN7
ACVR2B-AS1
CCDC26
DBIL5P
GSTT2B
MEIOSIN
SMIM31
SNORD71
SSX4B
C10ORF120
C12ORF50
CELF2-AS1
DEFB108B
DEFB136
DULLARD
GPR148
KCND3
KHDC3L
KRTAP10-1
KRTAP10-12
KRTAP10-2
KRTAP13-3
KRTAP4-11
KRTAP4-5
KRTAP5-7
KRTAP6-3
LCE5A
LINC01555
LINC01565
LINC01600
MIR124-3
MIR7-3
OR10G7
OR10H5
OR1D4
OR2T3
OR2T34
OR2Z1
OR52I2
OR56A1
OR5H14
OR5L1
OR5M10
OR6C4
POM121L10P
PRB2
PRSS42P
PRSS45P
REXO1L2P
RPL21P44
RTP5
SKOR2
SMIM45
SPATA31D1
SPATA31E1
SSBP3-AS1
TAAR8
TBC1D28
TMEM132E-DT
WDR13
C04G2.3
C16ORF95
C17H12.8
C18H9.6
C32H11.3
C49G7.12
CLEC-143
CLEC-5
CLEC-74
CLIP1-AS1
COMT-4
DEFB109A
DPY19L2P3
DRD-50
DSG2-AS1
E03H4.8
EFL1P1
ERVK-6
F01D5.2
F09C8.1
F35E12.6
F46A8.9
F56A4.2
FAM21A
FAM66A
FBXA-163
FTLP3
GTF2H2C_2
IGFBP7-AS1
IRG-1
IRG-6
LINC00102
MIR4273
MIR4458HG
MIR6215
MIR743
MIRLET7C2
MSP-113
PCNA-AS1
POLH-1
PPT2-EGFL8
PTP-5.1
RAB4B-EGLN2
RAD51L3-RFFL
RAET1E-AS1
RBAK-RBAKDN
RPS19
SCARNA21
SNORD84
SST-20
T24C4.4
TM4SF19-DYNLT2B
TMEM256-PLSCR3
TTBK-2
UGT-31
W03D8.9
W03F9.4
ZFAT-AS1
ZFP91-CNTF
ZNF559-ZNF177
CRYM
SLC22A13
ZNF521
FBXO25
FASN1
HK2P1
LINC00323
PABP2
RGD1305298
RPS8P10
SIMA
SLC9C2
SNORA50A
SNORA56
SNORD115-7
SNORD116-11
SNORD116-28
TRBL
AGAP2-AS1
CAPZA1
FAM225B
FS(1)H
GAS6-DT
KCNJ2-AS1
LINC01599
MATN1-AS1
MIR26A2
OR2L3
SCARNA20
SCARNA8
SH3PXD2A-AS1
SNORA66
SPCS2P4
COPRS
EIF4H
RDH5
C15ORF32
CTAGE7P
DEFB125
DMBT1L1
FAM47A
FAM83A-AS1
HSP90AB5P
KRTAP12-4
KRTAP5-11
LINC00326
LY6G
MAGEB6B
MIR196A1
MIR433
NFE4
OR1K1
OR2G6
OR2T35
OR3A4P
OR4K17
OR6Q1
PAK6-AS1
PRAMEF15
PRAMEF22
PRAMEF7
PRR23B
RGPD4
RPL29P15
TTTY13
UBA52
BCHE
CYP17A1
MIR379
CTAGE6
DARC
GLAZ
MIR190A
RPL23AP44
SNORD64
SRP54C
VMN1R58
GRASLND
LINC00668
LINC00977
LINC01260
MIR4800
NUP50-DT
PCAT1
RFPL4AL1
SLC6A10PB
SNORD14A
TTC14
TUBBP5
ELOVL7
KLF8
ADPGK-AS1
ASNA-1
BORCS7-ASMT
BSN-DT
C14A6.8
C16C8.14
C21ORF62-AS1
C32H11.9
C35B1.5
CLEC4GP1
CLEC-66
CPR-5
EEF1E1-BLOC1S5
F36G9.15
F39B2.3
F55G11.6
FBXA-2
FBXA-217
GAL3
GAS5-AS1
KIAA1919
LINC00858
M03E7.3
MIR1204
MIR654
MLLT10P1
MTRNR2L3
NAPA-AS1
NMA
R09E10.2
SERF2-C15ORF63
SNORD124
TMSB4XP6
Y59E9AR.1
Y60A9.3
REG3A
ABHD17AP4
C20ORF181
C3ORF56
CPT1
CT47B1
CYP2D6
DLSTP1
DPPA3P2
FAM138D
FAM87B
FER1L6-AS2
GAGE12B
KIRREL3-AS3
LINC01620
LRRC53
OR2T2
OR6J1
OR7E125P
PPY2P
PRAMEF19
RAF
RPS2P35
SPINDOC
WBP11P1
TRPM8
SLITRK2
KLK1C10
MSMB
KLRA18
KRTAP27-1
MRP4
RBMXL1B
RPRL2
RPS27P19
TES3-PS
TRAV9D-3
ZCWPW1L1
CO4A1
H1F3
IGKV1OR2-118
LHFPL3-AS2
LINC00426
LINC00973
LINC01123
LINC02915
MIR4640
OR7E14P
SNORD114-15
SNORD114-28
SNORD91B
ATP5PD
IFT74
GSTA2
SLC7A12
ZNF449
MIR181A2
ITCH
PON1
MAML1
POFUT1
ACC
ADH5P4
ATP6V0CP1
EIF4G
FTH1P19
KCTD9P2
KLK1C9
LINC00315
MIR105-1
OR2T33
OR7E19P
RPL10P12
RPL27P2
VN1R10P
CP110
SULT1A1
HMGCS1
ADPRM
MIR758
MAGEA10
BNL
CNB-1
EAR11
H2BC19P
HMG-1.2
IMPL2
ISW-1
KCNQ5-IT1
LINC00861
MDR49
MIR199A1
MIR3605
MIR4755
NURF-1
PAX6OS1
PRRT3-AS1
PTRF
RNU7-1
RPL14P1
SCARNA3A
SNORD114-9
SNORD13P3
SNORD73B
SPATA3-AS1
SPRI
TAZ
TOP1P1
TRBJ2-3
CTSD
TAC1
B0334.6
BATH-36
C02D5.4
C13A2.12
C24H12.2
C39F7.5
C43D7.7
C47E8.3
C49F5.6
CNC-11
CPR-4
F07C6.6
F17B5.8
F17C11.15
F39B2.14
F43D9.8
F46C3.7
F53G12.9
FBXA-95
GMD-2
HLA-DPA3
K07C5.10
LINC01193
LINC-72
LIPL-3
M110.8
M162.9
MATH-43
NGF
NSPB-8
W06H8.12
Y24D9A.9
Y37H2A.18
Y37H2A.7
Y47G7B.2
Y51B9A.8
Y54G2A.48
Y57G11A.5
Y7A5A.10
ZK637.18
GSTM2
SMAD3
ABCC3
COMT
TERB2
ADRB2
EIF4BP1
MIR508
NR1H4
OR4D6
NR4A1
AKR1C3
DTX2
ACE
CTSB
SCARB1
AKR1C1
MAPT
PTTG3P
SGK1
CYP3A23-3A1
PRDX1
ABCB1A
KDR
MAGEC1
TRPV1
ALDH2
CALCA
CYP3A5
PDK4
BMM
RAPTOR
CRISP3
MAFF
TF
GSTM3
GPX2
AMD
CCP84AE
CK137956
GTSE1-DT
HDA-1
HIS-26
HIS-38
HIS-64
HIS-67
HSP70BBB
MIR692-1
PHUM_PHUM154200
PNUTS
RPS24P9
TAX-6
UGT303A1
APOB
ARSD-AS1
C1ORF147
EPHX2
FAM220CP
GRIK1-AS2
HOXA10-HOXA9
HSD3B1
KCNH1-IT1
LINC00701
MIR3160-1
MIR92A
NR0B2
RM2
RN7SKP4
RNA5SP139
SP11
TRAJ17
TRAJ23
TRBV20-1
GLUL
PLIN2
S6K
VDR
ACSL1
HSP90B1
AKR1B10
HBEGF
HSD11B1
CEBPD
ATM
MSMO1
PRKCB
ATF6
ID3
SQLE
ANXA2
EIF4G1.S
FLT1
IDH2
MGST1
MIR650
TSC22D3
CCNG1
IL5
FDFT1
MT2
OGG1
CYP7A1
SLC22A1
EDNRB
GADD45G
DNAJB1
MAOB
CTSL
HSPH1
PHGDH
PRDX2
SMAD2
IL13
HK2
DNAJB9
CYP26A1
CYP2A6
FOXO
MIR21-1
MIR21-2
UGT1A9
ERBB2IP
FGFR2
HTR2A
NAMPT
SSSCA1
MIF
TFF1
ABCB1B
ACLY
BMP4
EGR2
MGLL
IRF1
TUBAP2
FADS2
FGA
MAP3K5
DHCR24
HERPUD1
ASS1
PRKCE
SOD3
NEFL
TSC22D1
BRP44
LGALS1
SLC22A6
CHRNA4
FGFR1
KLF9
CHK1
G6PC1
TUBB3
ATP1A1
GSS
ENPP2
NR1I2
TNFAIP6
TSPO
BAG3
GSN
ACHE
AKTS1
ATG1
DRD1
PDIA3
ARG2
PGD
TFAM
TSHB
LPIN1
AQP3
DNAJB4
HP
IRF7
SULT2A1
ABCG1
REN
SLC22A5
BTG1
FGFR3
FYN
GSTO1
HSD17B4
DNAJA1
GAD1
GHR
NR1H3
PRDX6
ADRB1
COL5A1
PIR
AFP
HADH
HSPA2
HSPE1
NGFR
AQP1
EFNA1
FABP3
SLCO2B1
UGT2B7
CCL11
GSR
NR1D1
CTSC
CTSS
PER1
CKS2
IL24
PPP1R3C
WEE1
FBN1
GDNF
IL1RL1
LITAF
MTHFD2
STMN1
CLDN1
RET
ACSL4
CD74
CDC25B
CNR2
HRH1
SMAD7
BHMT
CST3
GAP43
MMP12
SFPQ
TUBB2A
ACTA1
IL6R
MDH1
PLCB1
TKT
EGLN3
ERCC1
UGT1A7
DKK1
GRN
HAVCR1
HBB
HEXB
SLC6A6
MITF
NR1D2
RGS16
SLC11A2
C1S
MAFG
S100A10
BMP7
LEF1
SERPINH1
SLC7A1
TFPI
ACO2
GK
KLF10
PTP4A1
SLC16A3
SPTBN1
TNFRSF9
DHFRP2
RUNX1
SERPINB2
UGDH
ATP7B
CAMK2B
CXCL14
MUC5AC
PER3
SLC1A1
TUBA4A
BCL2A1
GATA2
SLC47A1
TAP1
GJB1
GPD1
LAMP2
MSH2
NCOR1
PLCG1
SLC1A4
AHCY
ENO3
MAT2A
SORL1
HK1
MAP2K6
PDE5A
RORA
SLC1A3
TRPA1
GPAM
HSD17B3
PLTP
RBP4
SIGMAR1
TNNT2
TUBB6
AKR1A1
ATF5
F10
HEN1
LYN
MIR193A-1
RPL7P26
SLC1A5
ACSS2
COL5A2
HMGA1
LDHB
PRKCZ
ACSL5
C5
CHRM1
CYP27A1
DIO3
ECT2
HPX
ALDH1A2
DECR1
GAL
MAP3K8
SLC25A20
BLVRB
ETS2
MVP
MYH7
STAT5A
ALCAM
SOCS1
WARS1
YWHAZ
IL1R2
FKBP4
IFNB1
PDCD4
RPSA
ARHGDIB
CCL6
GATM
PRKAA2
SLC31A1
UGT1A3
AGTR1A
ARRB2
CTSK
DNMT3B
PARK7
PHLDA2
PODXL
AIF1
ATR
CDKN3
CFH
DUSP4
EIF5
NTRK1
TST
ABL1
BACH1
CCNA1
FECH
SERPINA1
CISH
DDAH1
NR5A2
SERPINF1
TNNI3
UBD
ATP2B1
CACNA1C
FUS
GRIA3
ITPR3
KITLG
NRIP1
RAC2
TFPI2
ABB
CD24
CEACAM1
DHRS3
GLDC
MYBL1
NCOA3
PGAM1
PRLR
SDC2
TUBA1C
COTL1
FMO5
IFI27
IGFBP7
RNASE4
SFRP2
SLC39A8
TXN1
AHRR
ATP1A2
BAMBI
CAMK2D
CTTN
CYB5R3
DUT
MCAM
SDF2L1
ALDH1B1
BDH1
DDX17
FGFR4
HIPK2
JUP
MXD1
MYH9
PTGDS
TJP2
TRADD
ACADVL
AGO2
CD47
CROT
IER2
MAPKAPK2
ADGRG1
CKM
GRB10
LAMA5
RETSAT
ABCD3
ALDOB
CPS1
NFIX
CIDEC
KMT2A
NDUFS1
PAWR
SELL
TGIF1
CAMK2A
CPE
EIF5A
HTR2C
NFAT5
PDLIM1
PTGR1
SNAP25
TCP1
TGM1
AKR7A2
CDCA2
NCAPH
CDO1
CRISPLD2
H19
IFITM3
NF1
NUF2
PIK3R3
PRKACB
RBM3
SLC2A5
PPP2CA
SLC16A6
ST6GAL1
ALOX15
ISYNA1
MAP4K4
PON2
PROCR
SAA1
TALDO1
TM7SF2
CADM1
GFRA1
GSTZ1
LTBP1
MIR194-1
S100A11
SLC7A2
ALDH1A7
ANG
ATP5F1A
FGF9
GLUD1
SLC22A4
SLC39A14
SPRY4
CAST
EFNB2
GLB1
SRSF7
UCHL1
COL6A2
DLD
ECE1
FABP7
MLH1
NOL3
PLSCR1
SLIT2
TPD52L1
AMBP
ELF3
NCAM1
NPR3
PTPRD
PYGM
RDX
SHANK2
VEGFD
ALAS2
BSG
CFL1
EIF1
EIF4A1
FCGR2B
HNRNPK
OGT
RPL6
SLC4A1
ESR2
ABCB6
CTNNA1
GSTA5
KIF2C
LAMC1
MYH10
PEX11A
FBN2
ITPR2
KCNN4
PVR
SLC7A7
APOC1
ARHGDIA
ATP8B1
CD63
CEBPG
CYP27B1
E2F7
MAP3K6
PTAFR
SDHA
SLC19A2
TNFAIP8
BST2
VCP
CHRNA3
DDX3X
MLXIPL
NPC2
NUCB2
PGRMC1
PTMA
REEP6
SLCO1B3
SMC2
SORBS1
ABHD2
ALDH18A1
FZD2
LBH
LOXL2
MAP3K7
MTUS1
OSMR
PLXNA2
SLC37A4
SPON2
TGFB1I1
ADK
FBLN5
GHRL
KLF15
LRG1
MANF
NID1
SHMT1
DSC2
EEF2K
PPP2R2B
PSMB10
SH3KBP1
CCL22
CDH13
FBLN1
GC
LPAR1
MAL
ORC6
PLN
STARD4
TRAP1
XPA
YARS1
ACTG2
ADRB3
AK3
ARPC1B
BASP1
DUSP8
EGLN1
GRB2
HNMT
IGFALS
KIF1B
MX2
NOP56
PAM
SLC25A25
SLC4A4
SPSB1
GCHFR
IDE
RARRES1
RBPMS
SMPD1
VAV3
ATRX
CD81
FMO2
GRK5
PALLD
BAAT
C1QBP
CACNA1H
CDH5
CHAF1B
CRELD2
CYB5B
DDR2
ENTPD5
FSCN1
HILPDA
MAFK
MERTK
PSME1
RECK
RHEB
RYR2
TNS3
ANGPT2
ATXN1
ENG
ESCO2
GAST
GNMT
PDLIM7
ALDH6A1
C1QB
GAA
IRF9
UBC
ABHD4
ALDH9A1
AQP7
FOXP1
GRIN2C
IMPA2
INPP5D
MFAP4
OLFML3
TPM2
UMPS
ALDH1L1
BLM
CCT2
KDM3A
KRT14
MAP2K3
NPAS2
RPL3
SOAT1
COL7A1
CPEB2
DLC1
GNAQ
HNRNPC
IFITM2
IL10RA
MAP1LC3A
RGS1
STX3
XRCC6
CELF2
CENPU
CRK
DLL1
EIF4A2
FAM43A
GBP1
GPC1
H2AC6
HPCAL1
ITGAX
KPNB1
MASP1
NBN
NFIC
QSOX1
RAP1GAP
SAMHD1
SLC5A1
TM4SF1
TMSB10
TMSB4X
VKORC1
ADAM8
DDX39A
EBF1
ERBB3
GAS7
HSD17B11
MMP8
VEGFB
WSB1
AKAP13
BBOX1
GPRC5A
HIGD1A
HSDL2
KCNJ8
LRAT
MICAL2
PRKCQ
RPA1
ANTXR2
ATP6V1A
CDH3
MAPKAPK3
NR0B1
P4HA2
PAFAH1B1
PRODH
VAT1
YAP1
ANKRD37
APLN
EIF2S2
EIF3A
FETUB
LIMCH1
NINJ1
PFKL
RIDA
ADAMTS5
ADCY7
AKAP9
ARHGEF2
CBX5
DHRS9
DLAT
F13A1
HOPX
IFI6
RPS27
SLCO4A1
UBE2I
DLK1
DMBT1
FLNB
NFE2L1
PCDH7
PSMB6
SCD2
SMAD6
TBL1XR1
TRIO
TYROBP
UGP2
AACS
C5AR1
DGKA
FGL2
NFIA
NME2
POLB
CNTN1
CSNK1A1
CYP51A1
GSDME
IQGAP3
AKAP1
ANKRD11
BCL2L2
EPB41L1
FNBP1
LAMB2
P2RX4
PECR
RGL1
SDCBP
SLC7A8
SNX10
SSR1
ST14
MAPK13
SYNCRIP
TBXA2R
TNNC1
CAPRIN1
CD82
COCH
COX5B
DRD4
HCAR2
ILF3
LBR
LONP1
LPP
NR5A1
NUP210
PRICKLE1
RPA2
TP53I3
TRAF3
ADAM19
AMACR
CD8A
COMTD1
ESM1
GNG11
LAMP3
MPST
NISCH
PELI1
PLAAT3
TOB1
COL14A1
GCNT2
IVD
JMJD1C
MAP2K4
MARCKS
PCSK5
RPS6KA1
SCPEP1
SLC25A13
SLK
TPMT
AP1S1
BRIP1
CPEB4
CSRP2
CXCL16
DHX58
FOXC1
GULP1
H6PD
HIBCH
MR1
NAA15
NAB2
PANK1
PDGFC
PDPK1
PPP1CB
PRIM2
PSMC3
PTPN3
RHOQ
RNF19B
SKIL
STBD1
TACC2
TAX1BP3
ZBTB10
CAMKK2
CLEC7A
CYP2S1
GFPT2
MSRA
MTF1
PLS1
PSME4
SIRT3
ABCE1
ARHGEF3
CHRM4
CLGN
EMP3
HSPG2
HTR7
LAMA2
PPP1CA
PYGB
SLC16A10
TNIP1
TRIB2
TRPV2
ADHFE1
CUX1
ETHE1
GPCPD1
KRT4
MEST
MLLT11
MYO1B
NEK6
PDIA5
PLXNB2
RFTN1
RUNX3
SLC27A5
SOS1
AGR2
CES3
COQ8A
DOCK8
DYRK2
G6PC
HSPA1L
PTMS
RIF1
TRPV6
ACADSB
BDH2
CD48
CSF2RB
DEPTOR
GZMA
HPD
ITGB8
KLF12
MRPS18B
NET1
PDPN
RHBDF2
SESN3
SLC22A23
UTRN
ABHD5
CD53
F8
GALK1
KIF22
LRIG1
MBNL2
METRNL
PRDM16
TFE3
UCK2
ADRA1D
CD52
CPQ
EPS8L2
FBL
FGD4
FLRT2
KNTC1
MEIS2
MMUT
MYADM
NAV1
PRKD3
RPA3
SLC25A30
SULT2B1
TTC3
UAP1L1
YPEL5
ZMIZ1
ARHGAP26
ATP2A3
CFP
EHD4
EIF3C
GNA14
MOCOS
OAS2
OGDH
PSME3
SATB1
SCN2A
SLC39A4
STEAP3
TENM3
TNIK
BCL11A
FH
GNL3
HSPB11
HYOU1
LGALS8
SPTLC2
CAMK2G
CAVIN1
CITED4
EFNB1
ENTPD1
FNDC5
NEBL
NFE2
NUCKS1
PHLDB2
PIDD1
PRKAB2
PTPRG
RASGRP3
RRP12
SERPINF2
SGMS2
ST8SIA4
SYN2
CD34
EMB
LAPTM5
TNNC2
USP9X
TLR9
ARHGAP24
CAMK1D
EPB41L5
FRAS1
KALRN
KCNB1
LRRC59
[truncated: 7,121 more rows]
