# Supplementary material for: Mechanistic exploration of Traditional Chinese Medicine regulation on tumor immune microenvironment in the treatment of triple-negative breast cancer: based on CiteSpace and bioinformatics analysis
Source: Front Immunol. 2025 Jan 10;15:1443648. doi: 10.3389/fimmu.2024.1443648 (PMC11757242; doi:10.3389/fimmu.2024.1443648)
Supplement: Supplementary file 3 [file Table3.xlsx]

## Sheet: Sheet1
Table S3. Intersection of triple-negative breast cancer and drug targets
ADK
AHCY
AKR1B1
AKT1
ANG
APRT
ARF1
ARHGAP1
AZGP1
B3GAT1
BMP7
CBS
CDA
CDK2
CHEK1
CPB1
CSNK2A1
CTSB
CTSK
DCK
DPP4
EEA1
EGFR
EPHA2
EPHB4
FAP
GSK3B
HINT1
HK1
HSP90AA1
HSPA8
IGF1R
IMPDH2
ISG20
KIF11
KIT
LCK
LDHB
MMP8
MTAP
NCS1
PAPSS1
PCK1
PDE4B
PDE4D
PDPK1
PIM1
PLAU
PTPN1
PYGL
RAB5A
RAC2
RHEB
RHOA
SHMT1
SNRPA
SORD
SRC
TNK2
TPH1
ALB
CTNNA1
DHODH
ESR1
FGFR1
GC
HDAC8
HSD11B1
MAPK1
MAPK14
MMP13
NR3C2
PTPN11
RORA
SEC14L2
SULT2A1
WAS
ADAM17
AKR1C3
ALDH2
ANXA5
AR
CASP3
CBR1
CCNA2
CDK6
CTSD
ESRRG
F10
FGFR2
FHIT
GLO1
GSR
GSTP1
HMGCR
IGF1
ITK
KDR
MAOB
MAPK10
MAPK8
MET
MIF
MMP12
MTHFD1
NQO2
PDE5A
PIK3CG
PLK1
PPARD
PPARG
PRKACA
RARA
REN
RXRA
SOD2
SYK
TGFBR1
YARS1
AKR1C1
BACE1
CFD
EPHX2
FKBP1A
GSTA1
HNF4G
LCN2
LTA4H
MMP3
NOS3
NR1H2
PARP1
PGR
PLA2G10
STS
TTR
TYMS
ABL1
ADAMTS4
AKR1C2
BCHE
BLVRB
BMP2
CASP7
CCNT1
CRABP2
CYP2C9
DUSP6
ELANE
ERBB4
ESR2
ESRRA
FABP3
FABP5
FABP7
FECH
GM2A
HCK
HNMT
HPN
IL2
ITGAL
JAK2
MAP2K1
MAPKAPK2
MDM2
MMP2
NQO1
NR1H3
NR1H4
NR1I2
NR1I3
NR3C1
PGF
PLA2G2A
PPARA
PPIA
PRKCQ
RARB
RBP4
S100A9
SERPINA1
SULT2B1
THRA
THRB
TNNC1
TRAPPC3
AURKA
ADH1B
ATOX1
CFB
CTSS
CYP19A1
FABP4
HADH
HSD17B11
ICAM2
RTN4R
SELP
UCK2
XIAP
ZAP70
DAPK1
RNASE4
ACP3
ALDOA
C1R
CA12
CMA1
CTSF
CTSG
TYMP
BIRC7
UMPS
PADI4
CCL5
GALK1
GCK
GNPDA1
HEXB
NOS2
RAB11A
RNASE3
TGFBR2
TGM2
TPI1
ACE
ACAT1
ACE2
ALAD
ARSA
C1S
CAT
CDC42
CLIC1
FCAR
FGF1
GATM
GLRX
GSS
GSTO1
GSTT2B
HAGH
HSPA1A
INSR
KIF5B
LPA
LTF
LYZ
MME
MMP1
MMP16
MMP7
MMP9
NPR3
PLG
PRDX5
PTK2
RIDA
SETD7
SPARC
TK1
CLK1
GPI
LGALS3
SRM
ARG2
TEK
ACADM
AKT2
ATIC
HRAS
PLAT
ST14
